# Supplementary material for: Discovery Sulfoglycomics and Identification of the Characteristic Fragment Ions for High-Sensitivity Precise Mapping of Adult Zebrafish Brain–Specific Glycotopes
Source: Front Mol Biosci. 2021 Dec 20;8:771447. doi: 10.3389/fmolb.2021.771447 (PMC8721812; doi:10.3389/fmolb.2021.771447)
Supplement: Supplementary file 2 [file DataSheet2.xlsx]

## Sheet: Note Info
	Information on Supplemental Tables 1-6
	Note: Each of the productive MS2 scans the precursor ion of which can be fitted to reasonable glycosyl compositions are listed as Table S1-S6 in 6 separate sheets, along with its MS2 product ions that match the target ions in a pre-selected list (see List 1) used to filter out useful glycan MS2 scans in the first place. All MS2 product ion triggered MS3 scans are listed and those manually verifie…
	For ease of referring back to the MALDI-MS profile, the corresponding m/z values for the singly charged, sodiated molecular ions [M+Na]+ detected by MALDI-MS are also provided along with the LC-MS1 survey scans and precursor ions information. A simplified view, which groups together all MS2 scans acquired on the same glycan precursor irrepective of charged state, with their respective MS1 precurs…
		Color Chart 1			Color Chart 2
		intensity >10000000			Assigned glycan compositions reported previously for this organ
		Intensity >5000000			Assigned glycan compositions reported previously for other organs but not this particular one
		Intensity <5000000			Assigned glycan compositions not previously reported
	List 1 Target MS2 ions used to filter true glycan MS2 spectra				List 2 Target MS2 ion for triggering MS3 and the expected MS3 ions
	m/z	Composition			MS2 ion	Glycotope Structure	Expected MS3 ions*
	260.149	HexNAc			784	KDN-Hex-HexNAc	(+ 239) (+ 271) + 303 + 752
	278.16	HexNAc (C ion)			825	NeuAc-Hex-HexNAc	312 + 344 + 376 (+ 580) + 793
	335.17	Kdn			999	NeuAc-Hex-(Fuc)HexNAc	344/376 + 793
	376.197	Neu5Ac			1029	Hex-(NeuAc)Hex-HexNAc	344/376 + 784 + 997
	406.207	Neu5Gc			1203	Hex-(NeuAc)Hex-(Fuc)HexNAc	344/376 + 784 +997
	450.233	Hex1HexNAc1 (BY ion)			1233	Hex-(NeuGc)Hex-(Fuc)HexNAc	374/406 + 814 + 1027
	452.249	HexNac1Fuc1 (NG core)
	432.223	Hex1HexNAc1-MeOH			*The expected MS3 ions in bracket do not need to be present for the MS3 data to be accepted as validating the expected glycotopes represented by the target MS2 ions
	464.249	Hex1HexNAc1
	638.388	Hex1HexNAc1dHex1
	624.323	Hex1HexNAc1dHex1(BY ion)
	842.438	Hex2HexNAc1dHex1
	621.323	Neu5Ac1HexNAc1
	651.333	Neu5Gc1HexNAc1
	784.396	Neu5Ac1Hex2 OR KDN1Hex1HexNAc1
	825.423	Neu5Ac1Hex1HexNAc1
	737.37	Neu5Ac2
	767.381	Neu5Ac1Neu5Gc1
	797.391	Neu5Gc2
	999.512	Hex1HexNAc1dHex1Neu5Ac1
	1029.52	Hex2HexNAc1Neu5Ac1
	1203.61	Hex2HexNAc1dHex1Neu5Ac1
	1233.62	Hex2HexNAc1dHex1Neu5Gc1
	294.191	O-glycan core GalNAc
	280.175	O-glycan core GalNAc
	498.291	O-glycan core GalNAc+Gal
	484.275	O-glycan core GalNAc+Gal

## Sheet: Table S1 brain NG
Table S1. LC-MS/MS data for assigned adult zebrafish brain non-sulfated complex type N-glycans.
MS1 Scan and Precursor Ion Info							Glycosyl Composition					MS2 Scan and Target Product Ions		MS2-product dependent-MS3
MS1 Scan	RT	m/z (monoisotopic)	m/z (triggered)	z	[M+Na]+	Intensity	dHex	Hex	HexNAc	NeuAc	NeuGc	MS2 Scan	MS2 target ions	MS3 Scan	MS3 Precursor	MS3 ions
						1.28743e+10
					1661.8 Total	5.7262e+07
16379	40.17	820.4	820.4	2	1661.8	7389937	0	3	4	0	0	16419	260.1;464.2		0
16568	40.43	820.4	820.4	2	1661.8	43285992	0	3	4	0	0	16608	260.1;464.2		0
19212	43.97	820.4	820.4	2	1661.8	6.58607e+06	0	3	4	0	0	19251	260.1;278.2;464.2;825.4	19255	825.4	312.2;344.3;783.3
					1835.9 Total	20382230
14819	38.03	907.5	907.5	2	1835.9	5011595	1	3	4	0	0	14857	260.1;450.2;452.2;464.2;825.4;1029.5	14861	825.4	280.3;329.6;344.1;376.1;459.5;580.3;793.6;794.3;826.7;827.6;1192.1
14819	38.03	907.5	907.5	2	1835.9	5011595	1	3	4	0	0	14857		14862	1029.5	923.4;1302.7
16568	40.43	907.5	907.5	2	1835.9	10359040	1	3	4	0	0	16610	260.1;452.2;464.2;825.4	16614	825.4	311.9;344.4;376.3;767.4;825.5;826.5;1268.6
					1907.0 Total	33703524
16607	40.48	943	943	2	1907	33703524	0	3	5	0	0	16650	260.1;464.2		0
					2040.0 Total	121107291
19782	44.75	1009.5	1009.5	2	2040	12425655	1	4	4	0	0	19822	260.1;464.2;825.4;1233.6	19826	825.4	312.2
19782	44.75	1009.5	1009.5	2	2040	12425655	1	4	4	0	0	19822		19827	1233.6	1201.4;1215.5
19979	45.01	1009.5	1010	2	2040	39515172	1	4	4	0	0	20021	260.1;464.2		0
20440	45.58	1009.5	1010	2	2040	16202939	1	4	4	0	0	20487	260.1;450.2;464.2;638.3;825.4	20494	825.4	312;344.1
20652	45.84	1009.5	1009.5	2	2040	23584968	1	4	4	0	0	20694	260.1;450.2;464.2;638.3;825.4	20698	825.4	344.2;695.2
21683	47.1	1009.5	1009.5	2	2040	16952902	1	4	4	0	0	21731	260.1;450.2;452.2;464.2;825.4	21736	825.4	248.3;260;375.4;562.2
					2070.0 Total	60328844
19862	44.85	1024.5	1024.5	2	2070	11205028	0	5	4	0	0	19904	260.1;464.2;825.4	19908	825.4	344.3;348.3;735.6;866.6
20020	45.06	1024.5	1024.5	2	2070	49123816	0	5	4	0	0	20060	260.1;464.2		0
					2081.1 Total	693609369
18263	42.73	1030	1030	2	2081.1	14609548	1	3	5	0	0	18304	260.1;464.2		0
18488	43.04	1030	1030.5	2	2081.1	417415872	1	3	5	0	0	18527	260.1;464.2		0
18488	43.04	687	687	3	2081.1	10512653	1	3	5	0	0	18529	260.1;464.2		0
18682	43.3	1030	1030.5	2	2081.1	48427380	1	3	5	0	0	18724	260.1;464.2		0
19743	44.69	1030	1030.5	2	2081.1	78237544	1	3	5	0	0	19783	260.1;464.2		0
19941	44.96	1030	1030.5	2	2081.1	100108944	1	3	5	0	0	19980	260.1;464.2		0
19979	45.01	1030	1033	2	2081.1	24297428	1	3	5	0	0	20023	260.1;464.2		0
					2244.1 Total	1.54859e+08
21863	47.31	1111.6	1112.1	2	2244.1	25584354	1	5	4	0	0	21906	260.1;464.2		0
22080	47.57	1111.6	1112.1	2	2244.1	67356736	1	5	4	0	0	22126	260.1;464.2		0
22259	47.78	1111.6	1112.1	2	2244.1	43204036	1	5	4	0	0	22303	260.1;452.2;464.2;825.4	22307	825.4	311.9;581.4;794.6
23222	48.93	1111.6	1112.1	2	2244.1	11689279	1	5	4	0	0	23273	260.1;464.2;697.4;825.4	23280	825.4	344.3;376.5;499.1;766.5;783.5;793.6
23449	49.19	1111.6	1112.1	2	2244.1	7.02431e+06	1	5	4	0	0	23505	260.1;450.2;452.2;464.2;825.4	23513	825.4	344.1
					2285.2 Total	98020634
19667	44.59	1132.1	1132.6	2	2285.2	62941020	1	4	5	0	0	19705	260.1;464.2		0
19743	44.69	755.1	755.4	3	2285.2	5380888	1	4	5	0	0	19793	260.1;450.2;464.2;825.4	19796	825.4	377.4;418.2;793.4
19821	44.8	1132.1	1132.6	2	2285.2	9808114	1	4	5	0	0	19863	260.1;450.2;464.2;638.3;825.4	19867	825.4	344.3;580.2;793.5
20230	45.32	1132.1	1132.1	2	2285.2	5920061	1	4	5	0	0	20283	260.1;376.2;450.2;464.2;638.3;669.3;825.4	20286	825.4	280.5;344.1;580.2;751.3;794.6
21089	46.37	1132.1	1132.6	2	2285.2	13970551	1	4	5	0	0	21137	260.1;450.2;464.2;825.4	21141	825.4	312.1;793.5
					2326.2 Total	37717768
19743	44.69	1152.6	1152.6	2	2326.2	5.70672e+06	1	3	6	0	0	19787	260.1;464.2;825.4	19792	825.4	344.2;345.2;580.7;793.3
19821	44.8	1152.6	1153.1	2	2326.2	7.96447e+06	1	3	6	0	0	19864	260.1;825.4	19868	825.4	344.1;376.2;377.2;580.4
20020	45.06	1152.6	1153.1	2	2326.2	13353067	1	3	6	0	0	20063	260.1;825.4	20067	825.4	344;825.6
20230	45.32	1152.6	1153.1	2	2326.2	5.6311e+06	1	3	6	0	0	20285	260.1;464.2;825.4	20288	825.4	343.9;377.2;498.3;524.1;581.1
21419	46.78	1152.6	1153.1	2	2326.2	5.06241e+06	1	3	6	0	0	21465	260.1;464.2;825.4	21470	825.4	270.4;308.2;344.2;580.2;608.3;793.4;794.2;825.5
					2360.2 Total	125375687
20958	46.21	780.1	780.4	3	2360.2	5.57928e+06	1	5	3	1	0	21010	376.2;450.2;825.4;1029.5	21013	825.4	238.1;247.9;276.1;280.4;310.7;312.2;313.2;344.2;345.2;376.3;377.2;400;401.2;410.4;418.5;419.5;450.1;460.2;534.5;543.2;564.3;580.3;581.2;622.2;719.2;720.5;751.5;752.4;761.9;791.9;792.8;793.4;794.5
20958	46.21	780.1	780.4	3	2360.2	5.57928e+06	1	5	3	1	0	21010		21014	1029.5	326.2;327.4;400.4;405.3;475.2;608.2;644.1;825.5;890.6;913;955.7;968.4;987.6;997.3
20999	46.26	1169.6	1170.1	2	2360.2	14520968	1	5	3	1	0	21046	260.1;376.2;450.2;825.4;999.5;1029.5;1233.6	21053	825.4	239.1;253;312.1;313.3;342.7;344.1;345.1;376.1;377.4;386.3;449.9;580.2;720.7;751.3;793.5;794.5
20999	46.26	1169.6	1170.1	2	2360.2	14520968	1	5	3	1	0	21046		21054	1029.5	368.1;376;450.5;641.9;784.7;812.6;825.5;826.5;955.7;997.5;998.5
20999	46.26	1169.6	1170.1	2	2360.2	14520968	1	5	3	1	0	21046		21055	1233.6	1192.8;1201.8
20999	46.26	1169.6	1170.1	2	2360.2	14520968	1	5	3	1	0	21046		21056	999.5	938.7
21171	46.47	780.1	780.4	3	2360.2	9248555	1	5	3	1	0	21216	376.2;450.2;452.2;784.4;825.4;1029.5	21220	825.4	238;252.2;280.1;312.1;344.2;345.1;376.4;400.2;418.2;419;443.3;521.3;580.3;581.5;593.3;719.6;751.6;783.4;784;792.3;793.6;794.5;795.6
21171	46.47	780.1	780.4	3	2360.2	9248555	1	5	3	1	0	21216		21221	1029.5	295.1;312;326.3;358;386;400.3;793.3;825.7;826.3;970.9;997.6;998.4
21171	46.47	780.1	780.4	3	2360.2	9248555	1	5	3	1	0	21216		21222	784.4	392.3;1293.7
21214	46.52	1169.6	1170.1	2	2360.2	9462529	1	5	3	1	0	21260	260.1;376.2;450.2;464.2;638.3;784.4;825.4;1029.5	21265	825.4	238.3;239.9;312.2;313;344.2;345.4;376.2;386.3;419.3;580.4;581.4;624.2;792.7;793.5;794.6
21214	46.52	1169.6	1170.1	2	2360.2	9462529	1	5	3	1	0	21260		21266	1029.5	326.3;376.3;729.4;793.6;825.5;826.5;997.8
21214	46.52	1169.6	1170.1	2	2360.2	9462529	1	5	3	1	0	21260		21267	784.4	436.2;1132.8
					2435.2 Total	113024052
28108	54.89	1207.1	1208.1	2	2435.2	30530324	1	4	3	0	0	28150	260.1;278.2;825.4	28155	825.4	344.1;581.2;605.2;780.4;811.5;825.4;982.6;1119.6;1217.2;1242.7;1405.9;1421.8;1446.4
28148	54.95	1207.1	1207.6	2	2435.2	41246864	1	4	3	0	0	28192	260.1;376.2;545.3;825.4;1029.5	28196	825.4	343.8;637.5;653.3;724.1;810.1;825.4;826.4;899.7;1118.2;1169.8;1261.7;1275.9;1456.6;1467.9;1471.9
28148	54.95	1207.1	1207.6	2	2435.2	41246864	1	4	3	0	0	28192		28197	1029.5	374.2;382;391.3;944;1029.5;1030.4;1031.6;1117.4;1118.8;1205.5;1398.4;1479.6;1657.9;1837.9;1963.4
					2459.2 Total	4.4944e+08
21636	47.04	813.1	813.4	3	2459.2	1.34486e+06	2	4	5	0	0	21707	260.1;450.2;464.2;638.3		0
21683	47.1	1219.1	1219.6	2	2459.2	18076698	2	4	5	0	0	21730	260.1;450.2;464.2;638.3;825.4	21735	825.4	312.3;344.3
21863	47.31	813.1	813.4	3	2459.2	24989234	2	4	5	0	0	21907	260.1;450.2;464.2;638.3		0
21903	47.36	1219.1	1219.6	2	2459.2	153699600	2	4	5	0	0	21947	260.1;450.2;464.2;638.3		0
22080	47.57	813.1	813.4	3	2459.2	21012464	2	4	5	0	0	22128	260.1;450.2;464.2;638.3		0
22125	47.62	1219.1	1219.6	2	2459.2	97644944	2	4	5	0	0	22172	260.1;450.2;464.2;638.3		0
22302	47.83	1219.1	1219.6	2	2459.2	30521104	2	4	5	0	0	22346	260.1;450.2;464.2;638.3		0
23043	48.72	813.1	813.4	3	2459.2	1.45848e+06	2	4	5	0	0	23117	260.1;450.2;464.2;638.3;825.4	23121	825.4	376.5;386.1;450.4;825.2
23222	48.93	1219.1	1219.6	2	2459.2	37810440	2	4	5	0	0	23270	260.1;450.2;464.2;638.3;825.4	23274	825.4	312.2;343.9;580.6
23269	48.99	813.1	813.4	3	2459.2	5.17243e+06	2	4	5	0	0	23328	260.1;450.2;464.2;638.3		0
23449	49.19	1219.1	1219.6	2	2459.2	38999268	2	4	5	0	0	23492	260.1;450.2;464.2;638.3;825.4	23497	825.4	344.4;418.4;793.6;794.5
23490	49.25	813.1	813.1	3	2459.2	2.76233e+06	2	4	5	0	0	23552	260.1;450.2;464.2;638.3;825.4	23555	825.4	270.2;345.2;376.4;450.5;580.8;794.4;824.3
23669	49.45	1219.1	1219.6	2	2459.2	15948069	2	4	5	0	0	23719	260.1;450.2;464.2;638.3;825.4	23724	825.4	376.2;793.5;795
					2547.3 Total	2.79796e+07
21136	46.42	842.4	842.8	3	2547.3	5.61274e+06	1	4	3	1	1	21175	260.1;278.2;376.2;450.2;464.2;825.4;1029.5	21181	825.4	238;256.2;270.4;280;312.2;313.2;326.1;343.3;344.2;345.1;376.3;377.3;397.5;418.4;419.3;449.6;483.1;492.5;503;580.4;581.3;626.4;689.1;719.4;720.3;751.5;761.6;793.5;794.5
21136	46.42	842.4	842.8	3	2547.3	5.61274e+06	1	4	3	1	1	21175		21182	1029.5	344.1;793.4;825.5;924.4;955.4;997.5;1030.3
21337	46.68	842.4	842.8	3	2547.3	10850189	1	4	3	1	1	21380	260.1;376.2;450.2;464.2;825.4	21386	825.4	238.2;239;248.3;270.4;280.1;312.1;313.2;318.2;344.2;345.2;376.2;377.2;400.4;401.1;418.2;450.2;503.4;534.1;548.3;549.5;579.7;580.5;581.4;597.3;713.1;719.5;720.7;743.7;751.5;752.7;761.5;784.5;791.5;793.4;794.5;807.3
21546	46.94	842.4	842.8	3	2547.3	5.90395e+06	1	4	3	1	1	21596	260.1;278.2;376.2;450.2;464.2;825.4	21601	825.4	238;248.2;251.9;280.2;301.9;312.2;313.2;344.1;345.2;361.2;376.3;377.3;400.3;418.3;425.5;443.2;460.4;489.1;548.1;562.3;580.4;581.2;582.1;621.6;719.4;720.2;751.5;752.4;753.9;759.8;761.2;762.6;775.5;779.6;792.8;793.5;794.5
					2564.3 Total	75238774
22613	48.2	848.1	848.4	3	2564.3	19182348	1	6	3	1	0	22655	376.2;450.2;825.4;999.5;1029.5	22659	825.4	238.3;261.8;270.2;280.1;282.2;312;317.4;343.6;344.2;345.1;376.2;377.3;475.4;580.3;581.7;709.2;720.3;761.4;792.7;793.5;794.4
22613	48.2	848.1	848.4	3	2564.3	19182348	1	6	3	1	0	22655		22660	1029.5	955.5;988.5;997.4;1266.6;1840.9
22613	48.2	848.1	848.4	3	2564.3	19182348	1	6	3	1	0	22655		22661	999.5	780.3;906.7;925.6;938.6;939.6;967.4
22654	48.26	1271.6	1272.2	2	2564.3	17691730	1	6	3	1	0	22701	260.1;376.2;450.2;464.2;825.4	22705	825.4	266;280.2;303.1;312.4;313.1;343.3;344.2;345.2;376.2;377.5;400.2;548.2;580.4;719.6;750;751.5;761.2;793.4;794.5;796
					2605.3 Total	3.94087e+08
19406	44.23	861.8	862.1	3	2605.3	1.05812e+06	1	5	4	1	0	19462	260.1;376.2;450.2;464.2;621.3;825.4	19465	825.4	571.4;580.2;766.4;793.5;794.5;826.6;830.5;843.5
19444	44.28	1292.2	1293.2	2	2605.3	584840	1	5	4	1	0	19508	260.1;376.2;450.2;464.2;621.3;639.3;825.4	19511	825.4	310.9;344.2;580.5;766.4;793.5;794.6
19592	44.49	861.8	862.1	3	2605.3	1.38538e+06	1	5	4	1	0	19630	260.1;376.2;450.2;452.2;464.2;621.3;825.4	19634	825.4	238;263.1;288.3;310.4;344.1;580.6;724.4;761.9;793.6;794.7;827.2
19627	44.54	1292.2	1292.2	2	2605.3	1.06775e+06	1	5	4	1	0	19681	376.2;450.2;464.2;621.3;825.4;1029.5	19684	825.4	238.1;247.9;254.1;279.9;312.1;344.1;345.3;376.4;377.3;400.1;418.4;580.3;581.1;749.4;791.6;792.5;793.5;794.6
19627	44.54	1292.2	1292.2	2	2605.3	1.06775e+06	1	5	4	1	0	19681		19685	1029.5	344.1;376.2;432.2;622.5;784.4;811.4;997.6;1000.8;1030.7;1031.6;1277.8;1420.6;1593.9;1624.7
19821	44.8	1292.2	1294.2	2	2605.3	595904	1	5	4	1	0	19896	260.1;376.2;450.2;464.2;621.3;638.3;825.4	19901	825.4	312.1;344.2;344.9;376.3;377.2;418.4;419.1;470.2;580.4;581.4;719.4;751.2;793.5;794.5
20020	45.06	861.8	862.1	3	2605.3	3828430	1	5	4	1	0	20070	260.1;376.2;450.2;452.2;464.2;638.3;825.4;1029.5	20074	825.4	238.1;248.2;256;269.8;270.5;283.2;312.1;313;343.3;344.2;345.2;376.2;377.1;400.2;401.3;418.1;418.7;442.9;534.1;580.4;751.4;791.6;793.4;794.6
20020	45.06	861.8	862.1	3	2605.3	3828430	1	5	4	1	0	20070		20075	1029.5	804.5;825.4;955.7;970.7;997.6;1029.6
20020	45.06	1292.2	1292.7	2	2605.3	3.37158e+06	1	5	4	1	0	20078	260.1;376.2;450.2;464.2;825.4;999.5;1029.5	20081	825.4	256.2;270;310.1;312.2;313.1;344.1;345.1;374.4;376.2;377.2;418.1;432.4;450.2;484.1;580.3;581.7;719.5;751.4;761.4;791.8;793.4;794.4
20020	45.06	1292.2	1292.7	2	2605.3	3.37158e+06	1	5	4	1	0	20078		20082	1029.5	794.2;825.6;826.4;881.4;955.4;997.6;1030.7
20020	45.06	1292.2	1292.7	2	2605.3	3.37158e+06	1	5	4	1	0	20078		20083	999.5	345;377.9;580;761.6;786.8;793.4;826.5;828.4;938.6;939.4
20230	45.32	861.8	862.1	3	2605.3	31901826	1	5	4	1	0	20271	376.2;450.2;452.2;464.2;638.3;825.4;1029.5	20275	825.4	270.2;280.1;312.2;326.2;342.5;344.2;345.2;376.2;377.2;418.2;580.4;581.3;719.1;720.8;751.5;791.9;793.5;794.4
20230	45.32	861.8	862.1	3	2605.3	31901826	1	5	4	1	0	20271		20276	1029.5	344.4;376.1;825.4;996.5
20230	45.32	1292.2	1292.7	2	2605.3	23743374	1	5	4	1	0	20273	260.1;376.2;450.2;464.2;825.4;1029.5	20278	825.4	247.9;270.2;271.2;280;288.3;302;312.1;344.2;345.2;375.4;376.2;377.3;400.3;418.2;580.4;581.3;612;719.4;751.6;761.5;766.4;791.9;793.4;794.4
20230	45.32	1292.2	1292.7	2	2605.3	23743374	1	5	4	1	0	20273		20279	1029.5	344.1;376.1;585.3;761.5;793.3;794.5;825.6;826.7;955.2;988.8;997.7
20440	45.58	861.8	862.1	3	2605.3	56050060	1	5	4	1	0	20484	376.2;450.2;452.2;464.2;825.4;1029.5	20488	825.4	256;270.3;312;344.1;345.2;376.2;377.5;580.3;581.2;719.3;751.8;765.4;792.3;793.5;794.4
20440	45.58	861.8	862.1	3	2605.3	56050060	1	5	4	1	0	20484		20489	1029.5	312.7;348.1;794.1;826.3
20440	45.58	1292.2	1292.7	2	2605.3	27499870	1	5	4	1	0	20485	260.1;376.2;450.2;464.2;825.4;1029.5	20490	825.4	238.1;247.7;262.1;272.2;280.3;294;312.1;313.1;343.4;344.2;345.3;375.3;376.2;377.3;400.3;418.2;418.8;443.4;489.4;580.3;581.3;610.5;719.5;720.5;751.6;752.4;761.2;793.6;794.5
20440	45.58	1292.2	1292.7	2	2605.3	27499870	1	5	4	1	0	20485		20491	1029.5	344.1;376.1;853.5;997.5
20652	45.84	861.8	862.1	3	2605.3	5915207	1	5	4	1	0	20706	260.1;376.2;450.2;464.2;621.3;638.3;825.4;1029.5	20709	825.4	252.3;270.3;312.2;344.2;345.4;367.9;376.4;377.5;580.4;581.3;611.4;719.9;792.8;793.5;794.5;826.1
20652	45.84	861.8	862.1	3	2605.3	5915207	1	5	4	1	0	20706		20710	1029.5	1718.1
20693	45.89	1292.2	1292.7	2	2605.3	2.18774e+06	1	5	4	1	0	20755	260.1;376.2;450.2;464.2;621.3;638.3;825.4;1029.5	20759	825.4	238.1;280.2;311.4;312.1;344.2;376.3;377.4;406.4;469.1;580.4;581.3;611.3;611.9;652.5;751.4;793.4;794.3;825.7
20693	45.89	1292.2	1292.7	2	2605.3	2.18774e+06	1	5	4	1	0	20755		20760	1029.5	344.2;639.4;997.8;1841.1
21044	46.32	1292.2	1292.7	2	2605.3	1797988	1	5	4	1	0	21130	260.1;376.2;450.2;464.2;621.3;1029.5;825.4;1029.5	21133	825.4	238.3;247.9;258.2;270.2;311.1;312.2;344.1;376.2;418.1;419.3;443.6;580.5;581.4;612.3;719.4;720.4;751.5;752.4;761.4;793.5;794.3;833.3
21044	46.32	1292.2	1292.7	2	2605.3	1797988	1	5	4	1	0	21130		21134	1029.5	312.3;313.1;344.2;376.3;622.4;784.4;793.6;797.3;955.7;956.6;997.7;998.4
21136	46.42	861.8	862.1	3	2605.3	1.964e+06	1	5	4	1	0	21196	260.1;376.2;450.2;464.2;621.3;825.4;1029.5	21199	825.4	238.3;270.3;280.1;311.2;312.1;313.2;344.1;345.1;348.6;376.3;377.1;418.2;470.6;503.2;580.3;581.1;610.4;719.6;720.3;751.3;765.7;791.2;792.9;793.5;794.4
21136	46.42	861.8	862.1	3	2605.3	1.964e+06	1	5	4	1	0	21196		21200	1029.5	344.1;622.4;793.3;819.5;825.6;955.6;997.6;998.7
21256	46.58	1292.2	1292.7	2	2605.3	3.08464e+06	1	5	4	1	0	21305	260.1;376.2;450.2;464.2;621.3;638.3;825.4;1029.5	21309	825.4	238.1;248.1;270.2;280.1;312.1;344.2;345.1;368.3;374;376.2;396;418.1;419.1;463.2;527.2;550.1;580.4;606.4;611.6;685.6;719.6;720.4;751.4;752.3;783.6;792.5;793.5;794.5;825.5
21256	46.58	1292.2	1292.7	2	2605.3	3.08464e+06	1	5	4	1	0	21305		21310	1029.5	375.5;674.4;793.5;794.3;824.3;825.4;826.4;955.5;997.6;1014.5
21462	46.83	861.8	862.1	3	2605.3	5078768	1	5	4	1	0	21507	260.1;376.2;450.2;464.2;825.4;1029.5	21512	825.4	239;249.2;270.3;280.3;312.2;313;344.2;345.3;376.2;515.5;548.3;580.4;581.2;603.5;608;719.7;751.4;765.4;792.6;793.5;794.5
21462	46.83	861.8	862.1	3	2605.3	5078768	1	5	4	1	0	21507		21513	1029.5	344;793.4;825.2;826.7;955.7;956.3;996.6;997.7;998.5
21462	46.83	1292.2	1292.7	2	2605.3	3251383	1	5	4	1	0	21514	260.1;376.2;450.2;464.2;825.4;1029.5	21517	825.4	238;280.1;312.3;313;343.2;344.1;374.1;376.3;516.3;580.4;581.2;654.6;719.5;733.1;751.4;752.4;792.5;793.4;794.5
21462	46.83	1292.2	1292.7	2	2605.3	3251383	1	5	4	1	0	21514		21518	1029.5	344.2;793.3;825.2;923.2;955.5;956.7;994.6;997.4;1595
21683	47.1	861.8	862.1	3	2605.3	7.42708e+06	1	5	4	1	0	21742	260.1;376.2;450.2;464.2;825.4;1029.5	21746	825.4	237.9;249.1;270;280.1;283.2;312.1;316.3;342.6;343.6;344.2;345.4;375.4;376.2;377.2;408.4;418.4;502.2;580.3;581.2;582.1;660.4;719.6;751.4;761.6;791.8;793.5;794.4;822.6
21683	47.1	861.8	862.1	3	2605.3	7.42708e+06	1	5	4	1	0	21742		21747	1029.5	344.1;577.8;636.2;824.9;825.6;826.3;937.4;997.5;998.6
21903	47.36	861.8	862.1	3	2605.3	3.42512e+06	1	5	4	1	0	21980	260.1;376.2;450.2;452.2;464.2;825.4;999.5;1029.5	21983	825.4	238.2;248.3;270.2;271.2;281.2;312.1;313.1;342.7;343.5;344.3;345.1;375.3;376.2;377.2;387.5;400;418.2;432.2;450.4;475.2;548.4;580.4;581.3;687.3;719.5;720.4;751.5;752.4;761.3;766.4;791.1;792.8;793.4;794.4;795.4
21903	47.36	861.8	862.1	3	2605.3	3.42512e+06	1	5	4	1	0	21980		21984	1029.5	344.1;506.3;743.9;793.5;825.6;826.5;969.5;997.6;999.2;1027.9;1038.6
21903	47.36	861.8	862.1	3	2605.3	3.42512e+06	1	5	4	1	0	21980		21985	999.5	344.3;345.2;825.3;827.6;874.4;937.4;938.5;957.7;967.6
21992	47.46	1292.2	1292.7	2	2605.3	4.7744e+06	1	5	4	1	0	22060	260.1;376.2;450.2;464.2;825.4;1029.5	22063	825.4	238.1;270;297.2;312.1;343.5;344.2;345.1;376.2;418.2;434.3;520.5;580.4;581.5;719.5;751.4;793.4;794.4
21992	47.46	1292.2	1292.7	2	2605.3	4.7744e+06	1	5	4	1	0	22060		22064	1029.5	312.1;344.1;386.1;560.3;782.3;793.6;825.5;826.5;899.3;923.5;996.9;997.7;1012.5
22125	47.62	861.8	862.1	3	2605.3	5131350	1	5	4	1	0	22190	260.1;376.2;450.2;452.2;464.2;825.4;1029.5	22193	825.4	247.9;270.1;271.1;281.5;312.2;313.1;318.1;344.2;345.3;376.2;377.1;418.5;419.2;548.6;571.3;580.4;581.4;582.1;719.3;720.3;751.5;793.5;794.5
22125	47.62	861.8	862.1	3	2605.3	5131350	1	5	4	1	0	22190		22194	1029.5	344.1;775.8;824.2;825.7;832.3;873.5;955.6;997.5;1030.4;1564
22125	47.62	861.8	865.1	3	2605.3	665297	1	5	4	1	0	22208	260.1;376.2;406.2;450.2;464.2;474.2;545.3;638.3;825.4	22212	825.4	312.3;323.1;344;374.3;376.5;580.4;581.2;654.5;719.5;749.4;793.4;794;826.6
					2646.3 Total	1.60805e+08
21683	47.1	875.5	875.8	3	2646.3	6.05885e+06	1	4	5	1	0	21750	260.1;376.2;450.2;452.2;464.2;1203.6;825.4;999.5;1029.5	21753	825.4	247.5;270.1;312.2;313.6;344.2;345.3;375.4;376.2;377.4;418.3;534.3;580.4;581.5;608.3;610.6;719.4;720.3;733.2;751.4;761.4;792.7;793.5;794.4
21683	47.1	875.5	875.8	3	2646.3	6.05885e+06	1	4	5	1	0	21750		21754	1029.5	825.5;826.5;995.3;997.5;1170.5;1840.9
21683	47.1	875.5	875.8	3	2646.3	6.05885e+06	1	4	5	1	0	21750		21755	999.5	343.2;392.3;654.3;794.5;827.6;938.6
21903	47.36	875.5	875.8	3	2646.3	31846156	1	4	5	1	0	21948	260.1;376.2;450.2;452.2;464.2;1203.6;825.4;1029.5	21952	825.4	248.2;256.3;268.7;270.1;280.2;311.5;312.2;344.2;345;376.3;377.1;418;500.7;502.4;539.3;580.4;581.2;719.3;720.8;750.2;751.4;765.5;792.4;793.5;794.4
21903	47.36	875.5	875.8	3	2646.3	31846156	1	4	5	1	0	21948		21953	1029.5	793.6;825.3;826.6;955.8;971.4;997.4
21992	47.46	1312.7	1313.2	2	2646.3	14190072	1	4	5	1	0	22035	260.1;376.2;450.2;464.2;825.4;1029.5	22039	825.4	238.2;270.1;280;281;312.1;313.2;344.2;376.3;377.1;400.3;418.4;580.3;581.2;696.7;719.6;751.5;752.1;793.4;794.3
21992	47.46	1312.7	1313.2	2	2646.3	14190072	1	4	5	1	0	22035		22040	1029.5	825.5;937.6;997.6
22034	47.52	1312.7	1313.2	2	2646.3	10593234	1	4	5	1	0	22084	260.1;376.2;450.2;464.2;825.4;1029.5;1203.6	22087	825.4	239;270;271.2;280.2;312.1;313;344.2;345.3;375.5;376.2;377;418.2;553.5;580.4;719.5;734.4;749.1;751.3;752.6;767;791.9;793.4;794.4;824.3
22034	47.52	1312.7	1313.2	2	2646.3	10593234	1	4	5	1	0	22084		22088	1029.5	344;376.4;793.5;825.4;998.5
22034	47.52	1312.7	1313.2	2	2646.3	10593234	1	4	5	1	0	22084		22089	1203.6	1303;1318.8;1584.9
23222	48.93	875.5	875.8	3	2646.3	9387919	1	4	5	1	0	23275	260.1;376.2;450.2;452.2;464.2;825.4;1029.5	23281	825.4	238.1;262.1;269.4;270.2;302.4;312.2;313.2;317.1;344.1;345.6;373.6;376.2;418.1;552.1;580.3;719.2;743.7;751.4;752.3;793.4;794.5
23222	48.93	875.5	875.8	3	2646.3	9387919	1	4	5	1	0	23275		23282	1029.5	344.4;450.6;793.5;825.5;826.7;955.5;997.7;1004.2
					2751.4 Total	90192218
22917	48.57	910.5	910.8	3	2751.4	10456590	1	5	3	1	1	22958	376.2;450.2;784.4;825.4;1029.5	22962	825.4	238.2;239.1;248.2;270.1;280.1;302.1;308.2;311.1;312.2;313;344.1;345.1;376.2;377.1;418.1;525.3;571.2;580.5;581.2;628.5;638.3;654.2;709.2;719.2;720.3;751.4;761.5;766.5;782.8;783.5;792.1;792.7;793.5;794.4;824.5;826.3
22917	48.57	910.5	910.8	3	2751.4	10456590	1	5	3	1	1	22958		22963	1029.5	294;312.1;344.2;345.2;354.3;368.3;372.1;375.5;376.1;377.2;433.3;518.3;551;566.4;622.2;642.2;653.2;687;703.3;704.3;706.2;719.4;721.1;761.4;784.5;785.5;793.5;825.5;849.7;891.4;892.3;923.6;924.4;938.5;955.5;956.9;965.4;966.5;996.7;997.5;998.6
22917	48.57	910.5	910.8	3	2751.4	10456590	1	5	3	1	1	22958		22964	784.4	252;254.3;270.2;277.2;288.2;294;327.1;344.2;374.7;375.6;376.4;414.2;415.5;464.3;565.4;581.3;603.4;604.3;605.3;614.2;628.3;678.3;708.8;709.6;710.5;752.6;784.4;786
23089	48.78	910.5	910.8	3	2751.4	6321414	1	5	3	1	1	23135	260.1;376.2;450.2;464.2;784.4;825.4;999.5;1029.5	23140	825.4	238.1;260.1;270.2;271.3;280.2;312.3;344.3;345.2;376.2;376.9;386.1;418.4;450.2;580.4;581.4;719.4;720.2;751.6;752.6;761.2;766.5;792.7;793.5;794.5
23089	48.78	910.5	910.8	3	2751.4	6321414	1	5	3	1	1	23135		23141	1029.5	311.7;312.6;344.3;345.2;376.2;377.4;535.4;540.6;557.2;595.3;622.2;761.4;762.1;784.5;785.4;793.2;825.5;840.5;905.4;923.4;924.7;966.4;987.3;995.6;997.6;998.5
23089	48.78	910.5	910.8	3	2751.4	6321414	1	5	3	1	1	23135		23142	999.5	313.1;344.3;513.1;646.3;654.4;655.5;761.4;784.5;786.5;817.4;938.5;958.8
23089	48.78	910.5	910.8	3	2751.4	6321414	1	5	3	1	1	23135		23143	784.4	312.4;574.2;583;586.4;710.4;784.1
23269	48.99	910.5	910.8	3	2751.4	8384198	1	5	3	1	1	23327	260.1;278.2;376.2;450.2;464.2;784.4;825.4;999.5;1029.5	23330	825.4	238.2;239;248.1;256.1;264.1;270.2;280.3;299.2;302;312.2;313.2;344.2;345.1;376.2;377.3;393.3;418.3;492.2;516.2;548.2;564.3;578.5;580.3;581.4;654.4;686.9;719.4;720.5;729.5;734.6;751.5;752.4;761.6;766.4;767.6;793.4;794.4;795.3;826.6
23269	48.99	910.5	910.8	3	2751.4	8384198	1	5	3	1	1	23327		23331	1029.5	312.1;313;344.2;345.2;368;376.3;377.3;387.1;404.1;432.1;433.4;464.1;477.3;515.4;549.5;594.2;608.3;620.8;622.5;674.3;675.3;703.1;719.4;720.8;729.4;752.5;761.4;762.2;784.5;793.4;796.8;825.5;826.4;840.3;924.6;955.7;956.6;957.4;965.6;966.4;996.9;997.6;998.6
23269	48.99	910.5	910.8	3	2751.4	8384198	1	5	3	1	1	23327		23332	999.5	312.3;344.1;345.1;376.3;517.3;547;550.4;566.7;604.5;608.2;622.3;623.2;668.4;675.3;676.3;692;720.9;761.6;762.4;763.4;785.6;786.4;827.5;925.8;956.6;966.6;967.7
23269	48.99	910.5	910.8	3	2751.4	8384198	1	5	3	1	1	23327		23333	784.4	307.9;319.1;344.2;348.1;376;393.6;414;461.1;521.3;522.3;562.5;566;572.2;604.3;612.4;618.3;709.3;710.4;711.4;724.3;752.3;753;784.4;785.7
					2792.4 Total	68095341
20693	45.89	924.1	924.5	3	2792.4	6.57321e+06	1	4	4	2	0	20742	376.2;450.2;825.4;1029.5	20748	825.4	238.1;256;312.1;342.3;344.2;345.1;376.2;377.1;400.1;418.1;555.7;580.3;581.3;716.6;719.4;721.7;751.4;752;761.4;762.4;777.4;793.5;794.3
20693	45.89	924.1	924.5	3	2792.4	6.57321e+06	1	4	4	2	0	20742		20749	1029.5	793.4;794.2;825.6;861.6;955.6;998.5;1029.5
20913	46.16	924.1	924.5	3	2792.4	11541126	1	4	4	2	0	20960	376.2;450.2;825.4;1029.5	20965	825.4	238.2;248.2;270.2;280.2;312.1;336.3;344.2;345.1;368.2;376.3;377.1;400.1;408;416.3;418.3;419;443.1;470.2;475.4;580.3;581.4;611.4;622.4;688.4;719.5;720.4;751.6;752.3;761.4;783.3;793.4;794.4
20913	46.16	924.1	924.5	3	2792.4	11541126	1	4	4	2	0	20960		20966	1029.5	344.1;376.2;703.9;825.5;923.4;937.5;969.6;996.1;997.6;998.6
21136	46.42	924.1	924.5	3	2792.4	15933339	1	4	4	2	0	21172	376.2;450.2;825.4;1029.5	21176	825.4	238;247.9;280.3;311;312.1;313.1;323;344.2;345.4;376.3;377.2;408.3;418.3;444.2;548.5;580.4;581.4;702.7;719.6;720.3;733.9;751.5;761.3;783.5;792;793.5;794.4;830.8
21136	46.42	924.1	924.5	3	2792.4	15933339	1	4	4	2	0	21172		21177	1029.5	312.3;386;793.6;825.6;955.6;997.5;998.4
					2809.4 Total	3.8414e+08
20483	45.63	1394.2	1394.7	2	2809.4	1.19894e+06	1	6	4	1	0	20548	260.1;376.2;450.2;638.3;825.4	20551	825.4	249.9;270;280.3;312.1;344.2;345.3;376.2;377.2;418.2;534.4;580.3;610.5;611.2;751.4;792;793.5;794.3;825.5;827.1
20567	45.74	929.8	930.1	3	2809.4	4259074	1	6	4	1	0	20615	260.1;376.2;450.2;825.4;1029.5	20622	825.4	238.1;247.9;256.2;270.3;278.9;280.1;281.2;308.3;312.2;313.1;326.2;344.2;345.1;346.1;368.2;375.3;376.2;377;400.1;401.1;418.2;432.3;470.7;534.2;580.4;581.5;611.2;699.3;715.5;719.2;751.8;752.8;761.3;766.5;792.7;793.5;794.4
20567	45.74	929.8	930.1	3	2809.4	4259074	1	6	4	1	0	20615		20623	1029.5	638.2;793.6;825.5;954.8;955.7;997.6
20739	45.95	1394.2	1394.7	2	2809.4	1.54451e+06	1	6	4	1	0	20800	376.2;450.2;464.2;842.4;825.4;1029.5	20803	825.4	238.1;238.9;247.9;252.2;256.2;262;270.4;281.2;283.3;312.1;313.1;343.1;344.2;345.2;368;376.2;377.2;418.2;534.3;554.6;580.3;581.3;680.1;719.5;720.2;750.3;751.5;752.4;761.3;762.1;766.4;783.6;791.7;793.5;794.4;795.8;826.3
20739	45.95	1394.2	1394.7	2	2809.4	1.54451e+06	1	6	4	1	0	20800		20804	1029.5	793.3;825.6;954.8;955.6;987.7;997.5;1243;1418.8;1579.6
20824	46.05	929.8	930.1	3	2809.4	2.96631e+06	1	6	4	1	0	20889	260.1;376.2;450.2;624.3;825.4;1029.5	20893	825.4	238;248.2;256.2;270.1;273.1;279.8;310.7;312.1;316.2;342.1;344.2;345.3;354.2;370.2;376.2;377.3;400.2;411.1;418.3;419;450.2;475.2;548.2;562.2;580.4;581.4;638.5;719.2;730.6;751.3;752.1;761.4;766.9;791.6;792.6;793.5;794.6
20824	46.05	929.8	930.1	3	2809.4	2.96631e+06	1	6	4	1	0	20889		20894	1029.5	343.9;350.1;451.5;793.5;825.5;955.4
20958	46.21	1394.2	1394.7	2	2809.4	3.57435e+06	1	6	4	1	0	21016	376.2;450.2;825.4;1029.5	21019	825.4	238.1;248.2;255.7;270.3;312.1;322.1;340.1;342;344.2;345.2;372.3;376.2;377.3;386.4;400.2;418.2;419.1;450.4;498.2;579.7;580.3;581.3;582;697.4;719.4;720.5;729.3;750.5;751.4;753.1;761.4;762.2;784.8;791.2;792.3;793.5;794.4
20958	46.21	1394.2	1394.7	2	2809.4	3.57435e+06	1	6	4	1	0	21016		21020	1029.5	793.4;794.4;824.1;825.3;923.6;955.6;987.6;996;997.6;1028.5
21171	46.47	1394.2	1394.7	2	2809.4	3.3814e+06	1	6	4	1	0	21231	376.2;450.2;464.2;842.4;825.4;1029.5	21236	825.4	233;238.2;239.2;248.1;270.2;280;312.1;313.1;318;344.2;345.1;369.2;374.1;376.2;377.1;386.1;408.2;418.3;475.6;530.5;548.3;562.4;580.4;581.2;581.9;588.7;611.6;622.6;651.2;719.7;751.5;761.5;766.6;792.3;793.5;794.4;795.2
21171	46.47	1394.2	1394.7	2	2809.4	3.3814e+06	1	6	4	1	0	21231		21237	1029.5	344.2;376.4;450.3;622.3;792.4;793.5;799.2;825.3;826.3;955.6;987.8;997.4
21377	46.73	1394.2	1395.2	2	2809.4	899667	1	6	4	1	0	21457	260.1;376.2;450.2;464.2;825.4	21461	825.4	238.1;247.9;270.2;312.1;313;342.9;344.2;345.2;362.1;368.1;376.3;377.1;377.8;400.2;410.2;416.6;418.2;444.3;450.3;451.2;531.5;579.3;580.3;581.4;611.3;719.3;720.2;751.4;752.3;762.7;791.5;793.5;794.5;795.5;825.5;826.8
21419	46.78	929.8	930.1	3	2809.4	2106006	1	6	4	1	0	21476	260.1;376.2;450.2;464.2;825.4;1029.5	21481	825.4	238;239;248.1;270;271;294;312.2;344.2;345.1;360.1;375.6;376.2;377.3;399.6;418.3;443.4;528.4;534;580.4;581.4;698.4;719.4;765.4;766.5;793.5;794.5
21419	46.78	929.8	930.1	3	2809.4	2106006	1	6	4	1	0	21476		21482	1029.5	825.3;826.2;957.8;997.5
21592	46.99	1394.2	1394.7	2	2809.4	11988563	1	6	4	1	0	21637	376.2;450.2;464.2;825.4;1029.5	21641	825.4	247.8;269.8;283.1;312.2;313;342.4;344.2;345.1;376.3;377.2;400.2;418.4;534.2;548.5;580.6;581.4;719.3;792.8;793.5;794.4
21592	46.99	1394.2	1394.7	2	2809.4	11988563	1	6	4	1	0	21637		21642	1029.5	344;793.4;825.6;955.7;997.5;998.2
21636	47.04	929.8	930.1	3	2809.4	48992116	1	6	4	1	0	21684	376.2;450.2;825.4;1029.5	21688	825.4	238;248;270.1;280.2;312.1;343.3;344.2;345.3;368.1;376.2;400;417.7;516.3;580.2;581.1;621.3;673.4;719.3;751.4;752.6;762.4;792.3;793.5;794.4
21636	47.04	929.8	930.1	3	2809.4	48992116	1	6	4	1	0	21684		21689	1029.5	376.2;764.8;793.3;825.6;987.6;997.5;998.6;1030.6
21773	47.2	1394.2	1394.7	2	2809.4	19891444	1	6	4	1	0	21818	376.2;450.2;464.2;825.4;1029.5	21822	825.4	238.1;270.1;280.1;302.1;312.2;318.1;342.7;344.2;345.3;374.1;376.2;377.1;400.2;418.2;580.5;581.2;719.5;720.5;751.4;752.3;762.2;792.4;793.4;794.4;807.5
21773	47.2	1394.2	1394.7	2	2809.4	19891444	1	6	4	1	0	21818		21823	1029.5	312.3;344.1;792.5;793.5;825.5;923.2;955.6;956.7;997.5;998.2
21863	47.31	929.8	930.1	3	2809.4	44919036	1	6	4	1	0	21905	376.2;450.2;452.2;464.2;825.4;1029.5	21909	825.4	248.3;252.3;312.1;343.4;344.2;376.2;377.5;418.4;450.4;484.1;580.4;581.3;611.5;687.1;719.4;720.2;751.5;752.4;766.8;775.3;791.8;792.9;793.6;794.4
21863	47.31	929.8	930.1	3	2809.4	44919036	1	6	4	1	0	21905		21910	1029.5	376.2;623.9;793.4;825.4;937.4;979.7;997.5
21992	47.46	1394.2	1394.7	2	2809.4	7.63286e+06	1	6	4	1	0	22045	260.1;376.2;450.2;464.2;784.4;825.4;999.5;1029.5;1233.6	22048	1029.5	312.2;343.1;344.1;376.2;377;432.3;492.3;578.6;622.4;706.4;747.5;752.4;761.4;762.4;784.5;785.6;923.4;924.3;955.5;997.4;998.5
21992	47.46	1394.2	1394.7	2	2809.4	7.63286e+06	1	6	4	1	0	22045		22049	825.4	312;344.3;345.2;376.2;386.3;407.2;418.1;580.6;581.3;612.4;718.6;719.4;738.2;751.6;765.4;792.7;793.4;794.4
21992	47.46	1394.2	1394.7	2	2809.4	7.63286e+06	1	6	4	1	0	22045		22050	999.5	762.7;784.5;785.5;938.6;949.6
21992	47.46	1394.2	1394.7	2	2809.4	7.63286e+06	1	6	4	1	0	22045		22051	784.4	237;332;710.1;721.6;784.4
21992	47.46	1394.2	1394.7	2	2809.4	7.63286e+06	1	6	4	1	0	22045		22052	1233.6	391.4;811.7;997.2;999;1029.6;1159.5;1201.6
22125	47.62	929.8	930.1	3	2809.4	8182146	1	6	4	1	0	22176	260.1;376.2;450.2;452.2;464.2;784.4;825.4;1029.5	22186	825.4	238;250;264.1;270;280;301.5;312.1;344.2;345.2;376.1;377.1;396.9;418;470.3;580.4;581.4;611.6;684.5;697.1;720.7;751.2;752.5;766.4;793.4;794.3;807.4
22125	47.62	929.8	930.1	3	2809.4	8182146	1	6	4	1	0	22176		22187	1029.5	312.2;344.2;345.2;372.3;376.3;429.4;464;534.3;611.4;612.2;642.4;687.6;688.3;719.2;729.4;761.3;762.4;775.3;784.4;785.5;793.4;824.7;825.5;826.7;923.7;925;955.6;968.7;987.9;996.2;997.5;998.5
22125	47.62	929.8	930.1	3	2809.4	8182146	1	6	4	1	0	22176		22188	784.4	376.4;429.2;432.5;472.7;533.3;567.4;615.2;678.3;710.5;724.6;752.9;766.6;784.3;785.6
22519	48.1	929.8	930.5	3	2809.4	2785786	1	6	4	1	0	22590	260.1;376.2;450.2;464.2;638.3;825.4;999.5;1029.5	22595	825.4	237.9;280.1;281;312.1;313.3;343.4;344.2;345.2;358;374.5;376.2;377.1;377.9;400.2;418.4;419.4;428.3;432.5;466.3;508.5;532.4;534.3;580.4;581.3;621.3;622.4;677.5;751.3;752.5;761.5;766.5;783.5;791.3;792.8;793.4;794.4
22519	48.1	929.8	930.5	3	2809.4	2785786	1	6	4	1	0	22590		22596	1029.5	582.3;636.6;793.6;794.5;825.4;826.4;955.6;969.5;997.5;1030.6
22519	48.1	929.8	930.5	3	2809.4	2785786	1	6	4	1	0	22590		22597	999.5	308.1;309.1;368.1;463.9;566.5;786.3;826.9;908.5;938.4;957.6
23317	49.04	929.8	930.1	3	2809.4	3.1957e+06	1	6	4	1	0	23377	260.1;376.2;450.2;464.2;825.4;1029.5	23388	825.4	238.2;249.3;310.4;312.1;313.3;336.2;338.2;343.3;344.2;345.2;375.1;376.3;377.3;401.1;418.4;517.1;580.4;581.4;719.3;720.4;726.3;751.4;752.5;761.6;775.3;791.1;792.6;793.5;794.5
23317	49.04	929.8	930.1	3	2809.4	3.1957e+06	1	6	4	1	0	23377		23389	1029.5	312.4;344.3;345.1;376.2;696.3;761.3;784.6;793.5;825.5;924.4;955.6;987.8;997.6;998.7
23625	49.4	929.8	930.1	3	2809.4	2.89232e+06	1	6	4	1	0	23705	260.1;376.2;450.2;452.2;464.2;784.4;825.4;1029.5;1233.6	23709	825.4	238.1;270.1;280.1;308;312;312.9;344.3;345.2;376.3;377.5;399.9;418.4;459.4;491;578.8;580.3;581;581.7;610.3;719.5;721.3;751.6;752.4;755.7;762.6;766.5;792.7;793.4;794.3;795
23625	49.4	929.8	930.1	3	2809.4	2.89232e+06	1	6	4	1	0	23705		23710	1029.5	312.2;344.2;372.3;376.2;508.2;517.3;518.2;590.2;608.7;613.4;729.4;761.2;783;784.5;793.4;825.2;826.4;918.3;923.6;970.7;997.5;998.5;1028.4
23625	49.4	929.8	930.1	3	2809.4	2.89232e+06	1	6	4	1	0	23705		23711	784.4	308.1;344.3;554.5;604.4;710.4;711.6
23625	49.4	929.8	930.1	3	2809.4	2.89232e+06	1	6	4	1	0	23705		23712	1233.6	654.5;784.6;899.4;1029.6;1201.8;1827.7
24996	51.03	929.8	930.1	3	2809.4	2.07002e+06	1	6	4	1	0	25055	260.1;376.2;450.2;464.2;825.4;1029.5	25058	825.4	270.2;280.1;302.2;312.1;313.2;314.3;326.3;343.1;344.1;345.2;376.2;377.2;400.1;418.1;419.2;434.4;516.3;580.4;581.3;653.2;719.2;720.5;751.3;752.3;761.6;782.8;792.8;793.5;794.5
24996	51.03	929.8	930.1	3	2809.4	2.07002e+06	1	6	4	1	0	25055		25059	1029.5	344.3;558.1;572.3;646.5;719.4;739.4;761.4;793.3;825.6;955.6;997.6;1012.9;1028.5
25798	51.97	929.8	930.5	3	2809.4	501609	1	6	4	1	0	25859	260.1;376.2;450.2;464.2;825.4	25864	825.4	270.3;312;313;344.2;345;372.3;374.4;376.2;377.2;418.2;492.1;502.8;534.1;580.3;581.6;612.5;751.4;761.5;762.4;793.5;794.6;807.6;824.4
26688	53.06	929.8	930.2	3	2809.4	330218	1	6	4	1	0	26748	260.1;376.2;406.2;450.2;464.2;638.3;825.4;1029.5	26752	825.4	237.8;312.1;344.2;345.3;376.3;418.3;506.4;548.3;580.4;582;620.2;654.3;723.4;751.4;761.8;763.7;764.4;766.3;793.6;794.5;807.5;809.9
26688	53.06	929.8	930.2	3	2809.4	330218	1	6	4	1	0	26748		26753	1029.5	344.3;702.4;705.4;784.8;825.6;955.4;997.5;1016.4
29007	56.09	929.8	930.5	3	2809.4	232534	1	6	4	1	0	29063	260.1;376.2;450.2;464.2;638.3;825.4;1029.5	29067	825.4	238.1;312.3;344.1;376.2;377.2;418.4;534.1;580.4;610.5;791.7;792.7;793.3;794.3;826.3
29007	56.09	929.8	930.5	3	2809.4	232534	1	6	4	1	0	29063		29068	1029.5	344;390.3;825.2;826.4;923.4;997.4;998.5;1030.5;1351.3;1419.3
					2850.4 Total	60199236
22613	48.2	943.5	943.8	3	2850.4	11067712	1	5	5	1	0	22657	260.1;376.2;450.2;464.2;825.4;1029.5	22663	825.4	247.9;280.1;310.8;312.2;313.4;327.4;344.1;345.1;345.7;348.1;376.2;400.3;418.4;516.2;534.3;546.4;580.4;621.5;751.4;752.1;792.3;793.4;794.6
22613	48.2	943.5	943.8	3	2850.4	11067712	1	5	5	1	0	22657		22664	1029.5	549.2;793.4;825.5;826.5;955.6;997.5;998.3
22830	48.47	943.5	943.8	3	2850.4	13972229	1	5	5	1	0	22875	260.1;376.2;450.2;464.2;825.4;1029.5	22879	825.4	280;312.1;313.1;344.1;345.3;368.1;376.3;377.4;401.5;411.2;418.2;470.3;530.9;580.9;720.2;751.6;752.5;792.1;793.4;794.3
22830	48.47	943.5	943.8	3	2850.4	13972229	1	5	5	1	0	22875		22880	1029.5	376.5;825.5;954.2
23852	49.66	943.5	944.2	3	2850.4	5059677	1	5	5	1	0	23916	260.1;376.2;450.2;464.2;825.4;1029.5	23919	825.4	238;248.2;260.5;270.2;271.3;311.4;312.1;344.1;345.2;376.2;377.2;386.4;406.4;418.3;475.3;534.1;548.2;580.4;581.2;582;688.4;719.3;733.3;751.4;752.4;761.3;775.3;791.6;792.8;793.5;794.2;795
23852	49.66	943.5	944.2	3	2850.4	5059677	1	5	5	1	0	23916		23920	1029.5	312.1;344.1;793.6;825.6;955.4;970.1;995.9;997.6;998.6
					2966.5 Total	1.65496e+09
21863	47.31	1472.7	1473.8	2	2966.5	1.19002e+06	1	5	4	2	0	21944	260.1;376.2;450.2;825.4	21945	825.4	238.2;239.1;242;248.2;256.2;270.1;271;280.2;284.2;294.3;311.2;312.1;313.1;326.1;328.2;342.7;343.5;344.2;345.2;358.2;368.2;369.4;374.7;376.2;377.2;379.4;383.3;385.3;386.3;400.2;416;418.1;450.9;475.1;502.4;534.4;556.3;580.4;581.2;609.4;688.2;718.6;719.5;720.5;733.1;750.4;751.5;752.5;761.3;775.8;791.3;792.6;793.5;794.4
21903	47.36	982.2	982.5	3	2966.5	16405058	1	5	4	2	0	21950	376.2;450.2;825.4;1029.5	21958	825.4	234.9;238.2;270.1;280.1;283.2;310.8;312.1;313.4;342.8;344.2;345.2;368.1;375.5;376.2;377.2;385.6;386.5;400.9;418.2;419.2;478.4;516.4;548.4;578.4;580.3;581.4;717.9;719.7;720.3;750.7;751.5;783;792.4;793.5;794.4
21903	47.36	982.2	982.5	3	2966.5	16405058	1	5	4	2	0	21950		21959	1029.5	344.1;345.2;793.6;825.5;826.4;890.5;955.9;987.9;996.3;997.5;998.6
22080	47.57	1472.7	1473.3	2	2966.5	11199458	1	5	4	2	0	22130	376.2;450.2;825.4;1029.5	22134	825.4	238.1;241.1;248;248.6;270.2;280.1;296.5;312.2;313.1;322;342.6;344.2;345.3;348.2;368;376.3;377.2;400.3;418.2;470.4;502.2;534.4;546.1;548.2;557.4;580.4;581.2;621.1;642.2;643.5;646.3;688.6;719.5;720.6;751.5;752.6;761.5;762.1;784.2;791.8;792.9;793.5;794.4;795.1;796.7;825.6
22080	47.57	1472.7	1473.3	2	2966.5	11199458	1	5	4	2	0	22130		22135	1029.5	344.1;376.4;450.1;580.2;793.6;824.6;825.5;826.7;878.2;891.5;923.6;955.6;988.1;995.6;996.5;997.5
22125	47.62	982.2	982.5	3	2966.5	87584944	1	5	4	2	0	22173	376.2;450.2;825.4;999.5;1029.5	22177	825.4	248.3;270.2;280.1;281.1;294.2;312.2;344.2;345.1;346.2;368;375.6;376.2;377.1;400.1;417.5;418.3;419.2;534.4;580.4;582.3;611.4;719.4;751.4;752.4;761.4;783.6;790.5;791.7;793.5;794.5
22125	47.62	982.2	982.5	3	2966.5	87584944	1	5	4	2	0	22173		22178	1029.5	376.7;793.5;825.6;826.5;997.5;998.7
22125	47.62	982.2	982.5	3	2966.5	87584944	1	5	4	2	0	22173		22179	999.5	345.3;517.3;938.1;939.6;966.6
22215	47.72	736.9	737.1	4	2966.5	1.08132e+06	1	5	4	2	0	22286	260.1;376.2;450.2;825.4;1029.5	22291	825.4	238;248.2;256.4;270.1;280.2;312.2;313;313.7;316;344.2;345.1;374.7;376.2;377.3;400.2;418.2;443.1;580.4;581.3;701.3;718.6;719.3;751.5;752.4;761.6;762.4;766.6;783.4;791.9;792.6;793.5;794.4;807.4
22215	47.72	736.9	737.1	4	2966.5	1.08132e+06	1	5	4	2	0	22286		22292	1029.5	344.2;551.6;793.6;825.5;955.6;996.8;997.6;1031.4;1059.5;1264.6;1477.6;1478.7;1510;1620.1;1869
22302	47.83	1472.8	1473.3	2	2966.5	19575344	1	5	4	2	0	22348	376.2;450.2;825.4;1029.5	22353	825.4	238.1;255.9;256.6;260.1;270.2;280.1;302.3;312.1;312.9;326.3;341.5;344.2;345.2;358.1;369.5;375.6;376.2;377.2;386.3;394;400.2;401.2;418.1;438.1;443.1;450.2;460.2;502.1;534;539.2;548.2;562.3;579.6;580.3;581.2;582;719.3;720.3;749.8;750.5;751.4;752.6;761.3;762.4;765.4;791.4;792.2;793.5;794.4
22302	47.83	1472.8	1473.3	2	2966.5	19575344	1	5	4	2	0	22348		22354	1029.5	312.2;345.1;376.2;793.5;825.5;923.7;955.6;996.8;997.6
22387	47.94	982.2	982.5	3	2966.5	146184304	1	5	4	2	0	22433	376.2;450.2;825.4;1029.5	22437	825.4	238;239;248.1;256.2;270;271.4;302.1;312.2;312.9;343.5;344.2;345.2;369.4;373.9;376.2;418.2;443.1;490.2;548.4;580.3;581.3;719.4;720.5;751.4;752.2;791.6;793.5;794.5;795.2
22387	47.94	982.2	982.5	3	2966.5	146184304	1	5	4	2	0	22433		22438	1029.5	793.5;794.5;824.8;825.5;955.4;997.5;998.8
22477	48.05	736.9	737.1	4	2966.5	2177184	1	5	4	2	0	22534	376.2;450.2;825.4;1029.5	22541	825.4	238.3;239.1;246.1;248.4;256.1;270.1;271;280.1;308.3;312.2;313.2;324.3;344.2;345.1;347.5;362.1;368.1;375.2;376.2;377.1;386.3;394.1;400.1;418.2;434.4;442.9;443.7;446.3;450.3;470.1;475.1;484.2;506.6;548.3;562.4;573.4;580.4;581.3;611.3;621.4;719.4;720.2;751.4;752.3;761.5;765.5;766.8;783.5;792.6;793.5;794.5
22477	48.05	736.9	737.1	4	2966.5	2177184	1	5	4	2	0	22534		22542	1029.5	344.3;370.2;376.4;389.2;419.4;450.6;626;637.2;679.2;774.6;793.5;795.8;802.5;816.4;825.5;923.7;955.4;969.5;970.7;996.6;997.5;1003.8;1019.5;1028.4;1029.5;1030.5
22519	48.1	1472.8	1473.3	2	2966.5	34226588	1	5	4	2	0	22567	376.2;450.2;825.4;1029.5	22572	825.4	238;238.9;246.3;248;249;250;263.1;280.2;284.1;302.1;310.8;312.3;313.1;334.1;344.2;345.1;368.1;376.2;376.9;377.5;392.2;418.3;434.6;460;466.4;502.2;517.6;538.4;548.8;579.5;580.4;581.2;582.7;621.2;622.5;701.4;719.5;720.6;750.7;751.4;752.4;761.5;762.1;783.4;792.2;793.5;794.5;795.3
22519	48.1	1472.8	1473.3	2	2966.5	34226588	1	5	4	2	0	22567		22573	1029.5	344.3;345.2;376.3;548.3;792;793.4;794.4;825.4;924.2;937.7;955.5;983.6;996.6;997.5
22565	48.15	982.2	982.5	3	2966.5	178430160	1	5	4	2	0	22614	376.2;450.2;825.4;1029.5	22618	825.4	238.1;239;256.1;270.2;270.8;280;312.1;313.1;330.1;336.1;344.2;345.3;358.4;376.1;377.5;400.2;418.2;443.1;450.3;502.4;552.4;580.4;581.4;688.3;719.2;751.5;752.4;761.3;783.5;791.6;792.4;793.5;794.6
22565	48.15	982.2	982.5	3	2966.5	178430160	1	5	4	2	0	22614		22619	1029.5	344.4;793.6;825.6;952.4;965.8;987.6;988.5;997.6;998.6;1020.1
22700	48.31	736.9	737.4	4	2966.5	1.63779e+06	1	5	4	2	0	22770	260.1;376.2;450.2;825.4;1029.5	22774	825.4	239.1;248.1;249.2;270.1;280.1;306.9;312.2;313.3;342.5;344.2;345.1;354.2;376.3;377.2;386;387.1;400.1;418.2;434.4;462;499.2;548.3;562.3;580.4;581.3;621.2;719.9;733.5;751.5;752.4;761.7;792.2;793.5;794.4;795.8;826.9
22700	48.31	736.9	737.4	4	2966.5	1.63779e+06	1	5	4	2	0	22770		22775	1029.5	312.2;775.6;793.6;825.4;997.6;998.7;1012.3;1030.6
22746	48.36	1472.8	1473.3	2	2966.5	9379367	1	5	4	2	0	22791	376.2;450.2;825.4;1029.5	22797	825.4	234;237.9;246.8;248.5;256;258.4;270.2;271;280.2;312.1;344.2;345.1;371.3;375.7;376.3;406.2;418.2;434.2;443.2;449.6;474;476.2;548.3;549.3;580.3;581.3;582.5;665.5;719.5;743.5;751.3;752.6;761.4;775.6;792.3;793.4;794.5
22746	48.36	1472.8	1473.3	2	2966.5	9379367	1	5	4	2	0	22791		22798	1029.5	344.1;578.9;793.5;825.6;996.2;997.6;998.7
22789	48.41	982.2	982.5	3	2966.5	40976004	1	5	4	2	0	22831	376.2;450.2;825.4;1029.5	22835	825.4	238.1;238.9;269.2;270.3;280.1;311.3;312.2;313.2;343.3;344.2;345.3;376.2;377.2;408.2;418.2;442.1;450;548.1;557.2;562.3;578.7;580.4;581.3;610;669.2;719.4;720.5;751.4;752;793.4;794.5;825.4
22789	48.41	982.2	982.5	3	2966.5	40976004	1	5	4	2	0	22831		22836	1029.5	344.1;632.6;792.6;793.4;825.5;826.2;937.4;969.6;996.3;997.4
22998	48.67	982.2	982.5	3	2966.5	11165019	1	5	4	2	0	23045	376.2;450.2;825.4;1029.5	23050	825.4	239.4;255;280.1;280.8;312.2;328.1;344.2;345.3;346;376.2;377.3;418.3;419.4;422.2;443.2;450.7;502.4;520.1;534.3;580.4;581.3;611.3;719.4;743.7;750.1;751.3;792.1;793.5;794.5;795.1
22998	48.67	982.2	982.5	3	2966.5	11165019	1	5	4	2	0	23045		23051	1029.5	793.5;825.6;826.7;996.3
22998	48.67	1472.8	1473.3	2	2966.5	1.32922e+06	1	5	4	2	0	23083	376.2;450.2;825.4	23087	825.4	237.1;238.1;245.9;248.1;265.7;270.3;271;280.1;294.2;312.2;313.3;344.2;345.3;346.1;376.2;377.2;418.2;443.5;580.4;581.1;611.3;719.4;750.3;751.5;752.5;760.2;761.3;762.6;765.3;783.3;791.5;792.8;793.5;794.5
23222	48.93	982.2	982.5	3	2966.5	18044360	1	5	4	2	0	23271	376.2;450.2;464.2;825.4;999.5;1029.5	23276	825.4	238.9;271.3;280.1;281.3;301.9;312.2;344.2;345.1;376.2;377.2;383.4;418.3;419.3;434.3;564.5;580.3;581.2;711.9;751.5;752.7;761.4;783.3;792.2;793.5;794.4
23222	48.93	982.2	982.5	3	2966.5	18044360	1	5	4	2	0	23271		23277	1029.5	362;622.3;793.5;795.5;825.4;955.8;956.9;987.7;997.3;998.5;1030.7
23222	48.93	982.2	982.5	3	2966.5	18044360	1	5	4	2	0	23271		23278	999.5	346.2;938.4;939.1;959.1
23222	48.93	1472.7	1473.8	2	2966.5	2.64348e+06	1	5	4	2	0	23295	376.2;450.2;464.2;825.4;1029.5	23300	825.4	238;239.3;256.2;270.5;280.2;311.2;312.1;313.2;342.8;343.4;344.2;345.2;346.2;348.2;375.4;376.2;377.3;400;417.5;418.2;419.2;492.3;502.2;517.2;521.1;534.6;580.4;581.3;718.6;719.5;720.4;751.5;752.4;761.3;762.4;790.7;791.9;793.4;794.4
23222	48.93	1472.7	1473.8	2	2966.5	2.64348e+06	1	5	4	2	0	23295		23301	1029.5	312.3;344.6;418.7;793.4;825.5;826.8;955.5;996.6;997.7;998.5
23449	49.19	982.2	982.5	3	2966.5	39160636	1	5	4	2	0	23491	376.2;450.2;825.4;1029.5	23495	825.4	248.1;256.1;270.2;281.2;302.6;312.1;313.5;343;344.1;345.1;360;376.2;377.6;396;400.5;416.9;418.2;419.1;503.2;579.5;580.3;581.3;621.3;719.4;720.4;751.4;752.4;792.9;793.5;794.4;795.3
23449	49.19	982.2	982.5	3	2966.5	39160636	1	5	4	2	0	23491		23496	1029.5	344.2;542;760.4;793.4;794.3;825.5;831.6;881.3;937.9;955.5;956.4;988.5;996.5;997.6;998.7;1030.3
23449	49.19	1472.8	1473.3	2	2966.5	6133004	1	5	4	2	0	23515	260.1;376.2;450.2;825.4;1029.5	23520	825.4	231.2;238.1;242.1;248;254.8;256.2;267;270.1;278.8;280.1;283.2;312.2;313;344.2;345.3;368.2;376.2;377.2;386.3;394.4;400.1;410.4;418.3;438.1;443.2;448.6;450.3;492.2;502.5;526.3;534.5;535.2;547.3;548.7;579.5;580.4;581.4;621.8;645.4;670.4;716.8;718.9;719.5;720.2;733.6;734.6;751.4;752;761.4;783.3;791.4;792.7;793.5;794.6
23449	49.19	1472.8	1473.3	2	2966.5	6133004	1	5	4	2	0	23515		23521	1029.5	312.2;344.2;374.2;376.3;418;622.8;784.4;793.5;825.5;826.4;955.7;987.5;997.5;998.5
23669	49.45	982.2	982.5	3	2966.5	50314244	1	5	4	2	0	23717	376.2;450.2;825.4;1029.5	23721	825.4	238;240;248;256.1;270;280.2;281.1;287.1;295.3;310.8;312.1;312.9;342.7;344.2;345.2;375.4;376.2;377.1;418.2;434.1;450.1;502.3;516.6;548.2;579.5;580.4;581.4;589.4;643.9;719.4;720.4;734;751.4;752.4;761.3;783.5;784.4;791.5;792.7;793.5;794.5;795.3
23669	49.45	982.2	982.5	3	2966.5	50314244	1	5	4	2	0	23717		23722	1029.5	344.3;793.5;825.6;826.4;953.9;955.4;997.2
23669	49.45	1472.8	1473.3	2	2966.5	6.97618e+06	1	5	4	2	0	23732	260.1;376.2;450.2;825.4;1029.5	23740	825.4	234.3;237.3;239.2;270.3;280.1;310.2;312.1;313.2;318.4;334.4;344.2;345.2;374;376.2;377.2;399.8;417.1;418.3;419.2;432.4;516.2;548.1;562.5;580.3;581.2;581.9;621.7;718.9;720.5;751.4;761.4;791;792.8;793.4;794.3
23669	49.45	1472.8	1473.3	2	2966.5	6.97618e+06	1	5	4	2	0	23732		23741	1029.5	344.2;345.2;376;386.1;622.2;687.4;793.4;825.5;826.5;956.2;987.5;997.7
23897	49.71	982.2	982.5	3	2966.5	25140856	1	5	4	2	0	23945	376.2;450.2;825.4;1029.5	23949	825.4	238.2;248.1;270.1;280.2;312.1;313.2;342.3;343.3;344.2;345.3;368.3;376.2;377.3;378.1;418.2;474;506.3;516.5;548.6;580.4;581.3;638.6;719.3;751.4;752.2;753;760.8;761.5;783.5;792.7;793.6;794.5
23897	49.71	982.2	982.5	3	2966.5	25140856	1	5	4	2	0	23945		23950	1029.5	762.4;793.5;825.6;826.6;891.5;924.4;956;969.4;996;997.5;998.4;999.7
23897	49.71	1472.7	1473.3	2	2966.5	6305719	1	5	4	2	0	23947	260.1;376.2;450.2;825.4;1029.5	23952	825.4	248.1;249;312.1;318.2;339.3;343.2;344.3;345.2;374.1;376.3;377.2;418.3;419;459.9;498.2;548.3;580.4;581.4;719.2;720.2;729.3;751.5;783.5;790.7;793.5;794.4
23897	49.71	1472.7	1473.3	2	2966.5	6305719	1	5	4	2	0	23947		23953	1029.5	344.2;793.5;825.5;826.5;849.3;923.5;955.6;987.6;995.5;997.6
24078	49.92	982.2	982.5	3	2966.5	16353065	1	5	4	2	0	24119	376.2;450.2;825.4;1029.5	24126	825.4	236.8;238.2;247.9;248.9;252.2;256.2;268.9;270.3;280.1;295.2;312.1;313;342.2;344.2;345;361.3;375.2;376.2;377.1;378;400.1;418.2;419.1;443.6;475.6;507.3;548.4;549.2;579.2;580.4;581.3;618.1;719.4;720.4;743.3;748.9;751.5;752.4;761.3;762;766.7;783.7;792.4;793.4;794.4
24078	49.92	982.2	982.5	3	2966.5	16353065	1	5	4	2	0	24119		24127	1029.5	344.1;376.2;450.2;502.5;622.3;793.4;825.5;826.7;828.9;955.6;956.5;987.5;997.5;998.3
24117	49.97	1472.7	1473.3	2	2966.5	6.39876e+06	1	5	4	2	0	24179	260.1;376.2;450.2;825.4;1029.5	24182	825.4	270;280;312.2;344.2;345.1;362;367.9;376.2;377.2;386.2;400;418.2;440.4;475.2;516.2;548.3;548.9;566.6;580.4;581.4;719.4;721.4;750.3;751.5;752.4;760.1;761.5;792.5;793.5;794.6
24117	49.97	1472.7	1473.3	2	2966.5	6.39876e+06	1	5	4	2	0	24179		24183	1029.5	328.3;376.2;793.5;795.1;825.5;923.8;955.5;997.6;998.5
24256	50.13	982.2	982.5	3	2966.5	21857292	1	5	4	2	0	24305	260.1;376.2;450.2;825.4;1029.5	24310	825.4	238;270;270.9;274.1;311.5;312.2;313.1;327.2;342.2;343.5;344.2;345.1;347.9;354.3;374.3;376.2;377.4;408.2;418.1;419.4;443.2;483.9;520.3;548.2;580.4;581.4;582.5;621.3;719.5;734.7;751.5;752.9;761.7;762.6;765.5;766.3;776.2;792.8;793.5;794.4
24256	50.13	982.2	982.5	3	2966.5	21857292	1	5	4	2	0	24305		24311	1029.5	418.2;548.4;793.3;825.6;953.6;955.8;996.4;997.5;1029.5;1030.9
24347	50.24	1472.7	1473.2	2	2966.5	2.00278e+06	1	5	4	2	0	24395	260.1;376.2;450.2;638.3;825.4;1029.5	24401	825.4	238.1;248.1;256.2;275.3;280.3;290.5;311.6;312.2;344.2;344.9;345.7;376.3;377.2;418.3;435.2;502.4;520.3;548.3;579.6;580.3;581.3;719.4;734;749.8;751.5;752.4;761.4;791.5;792.6;793.4;794.4;826.5
24347	50.24	1472.7	1473.2	2	2966.5	2.00278e+06	1	5	4	2	0	24395		24402	1029.5	784.3;792.5;793.5;825.5;987.7;995.4;997.6
25216	51.3	982.2	982.5	3	2966.5	4386431	1	5	4	2	0	25267	260.1;376.2;450.2;825.4;1029.5	25278	825.4	238;248.1;270.3;312.1;312.7;344.1;345;368.3;375.3;376.2;377.2;386.4;418.3;450.1;507.4;534.3;580.3;581.2;719.4;720.5;746.5;761.7;775.5;792.7;793.4;794.5
25216	51.3	982.2	982.5	3	2966.5	4386431	1	5	4	2	0	25267		25279	1029.5	376.1;825.5;955.4;956.6;998.3
25487	51.61	982.2	982.5	3	2966.5	3.21341e+06	1	5	4	2	0	25564	260.1;376.2;450.2;825.4;1029.5	25567	825.4	238;248.2;256.1;270.3;280.1;312.2;313.3;343;344.2;345.3;362.1;376.3;377.3;386.5;388.3;415.3;418.5;549.3;580.3;581.4;582;600.1;718.7;751.4;752.3;761.3;793.5;794.5
25487	51.61	982.2	982.5	3	2966.5	3.21341e+06	1	5	4	2	0	25564		25568	1029.5	344.2;376.3;662.3;785.5;793.3;825.6;826.5;923.5;956;987.6;997.5
25714	51.87	982.2	982.5	3	2966.5	2.82177e+06	1	5	4	2	0	25763	260.1;376.2;450.2;638.3;825.4;1029.5	25769	825.4	238.3;239;239.6;248.1;252;254.3;256.3;270.1;280.3;295;308.4;312.2;313.1;344.2;345.2;368.2;376.2;377;417.6;418.2;443.4;460.4;502.3;520.2;548.1;562.1;580.3;581.2;581.9;697.3;719.5;720.2;750;750.9;751.6;752.4;761.3;762.5;791.1;792.7;793.5;794.4;795.1;829.7
25714	51.87	982.2	982.5	3	2966.5	2.82177e+06	1	5	4	2	0	25763		25770	1029.5	322.2;376.2;450.3;649.2;761.3;784.5;793.4;825.5;826.3;955.3;988.4;997.5
25915	52.12	982.2	982.5	3	2966.5	738915	1	5	4	2	0	25993	260.1;376.2;450.2;464.2;638.3;825.4;1029.5	25997	825.4	238.1;312.1;343.6;344.2;376.2;418.6;439.2;443.4;520.2;548.2;580.4;581.5;611.4;707.3;719.5;751.4;762.3;784.4;793.4;794.6
25915	52.12	982.2	982.5	3	2966.5	738915	1	5	4	2	0	25993		25998	1029.5	344.1;376;719.4;825.7;997.6;1877.9
26337	52.64	982.2	982.5	3	2966.5	889941	1	5	4	2	0	26415	260.1;376.2;450.2;464.2;638.3;825.4;1029.5	26422	825.4	238.1;248.1;256.2;270.2;312.1;313.1;327.1;341.9;344.2;345.2;376.3;377.2;400.1;406.3;414.2;418.3;440.3;443.1;450.2;547.2;548.9;580.4;581.4;686.6;701.3;712.1;718.8;719.5;722.5;751.5;761.4;767.3;791.8;792.6;793.5;794.4;795.4;808.4
26337	52.64	982.2	982.5	3	2966.5	889941	1	5	4	2	0	26415		26423	1029.5	344.4;376.4;793.6;825.5;938.6;955.4;996.7;997.6;998.8;1028.5
					2983.5 Total	8.69751e+08
21903	47.36	987.8	988.2	3	2983.5	7.7197e+06	2	6	4	1	0	21951	260.1;376.2;450.2;784.4;825.4;999.5;1029.5	21960	825.4	238.1;248.3;255.6;267.1;270.1;280.2;281.1;283.2;311.2;312.2;313;342.8;343.6;344.2;345.2;376.3;377.2;400.2;417.1;418.4;439.1;450.6;516.3;534.1;535;548.5;580.4;581;668.2;719.4;720.2;750.6;751.5;752.6;762;766.7;783.4;791.6;793.4;794.5;826.6
21903	47.36	987.8	988.2	3	2983.5	7.7197e+06	2	6	4	1	0	21951		21961	1029.5	344;376.2;377;622.5;793.4;825.6;852.8;955.5;956.9;987.5;996.5;997.5
21903	47.36	987.8	988.2	3	2983.5	7.7197e+06	2	6	4	1	0	21951		21962	999.5	308;345.4;400.2;655.1;794.5;907.4;938.3
21903	47.36	987.8	988.2	3	2983.5	7.7197e+06	2	6	4	1	0	21951		21963	784.4	710.3;1117.4
22080	47.57	1481.3	1481.8	2	2983.5	16611167	2	6	4	1	0	22129	376.2;450.2;842.4;825.4;1029.5	22132	825.4	238.1;248.1;252.1;256.1;258.2;270.2;280.2;294.3;311.1;312.2;313.2;343;344.2;345.1;348.3;368.6;376.2;377.2;418.2;438.2;447.5;475.3;492.1;520.6;534.7;547.5;548.5;580.4;581.3;593.3;719.5;720.4;751.4;752.4;761.4;766.4;783.4;791.8;792.8;793.5;794.5;795.2
22080	47.57	1481.3	1481.8	2	2983.5	16611167	2	6	4	1	0	22129		22133	1029.5	344.4;622.4;793.5;825.6;826.4;857.7;955.6;956.6;995.8;997.6;998.8
22125	47.62	987.8	988.2	3	2983.5	44718488	2	6	4	1	0	22174	376.2;450.2;624.3;825.4;1029.5	22180	825.4	238.2;270;271.1;280.1;283;302.2;312.1;316;344.2;345.2;354;376.2;376.8;400.3;418.2;470.2;534;538.3;580.3;581.4;606.5;721.5;733.9;751.5;752.3;765.6;766.7;783.5;792;793.5;794.5
22125	47.62	987.8	988.2	3	2983.5	44718488	2	6	4	1	0	22174		22181	1029.5	344.2;793.4;825.5;955.6;965.5;997.8
22302	47.83	1481.3	1481.8	2	2983.5	25456814	2	6	4	1	0	22347	376.2;450.2;842.4;825.4;1029.5	22351	825.4	232.2;238.1;270.2;308.2;312.2;313;342.7;344.2;345.3;376.2;377.2;400.5;418.2;451.2;466.1;473;503.4;516.2;562.8;579.7;580.3;581.1;589.3;611.4;638.3;719.5;720.6;751.3;752.3;760.9;761.5;766.3;783.4;791.8;792.7;793.5;794.4;795.3
22302	47.83	1481.3	1481.8	2	2983.5	25456814	2	6	4	1	0	22347		22352	1029.5	344.1;376.4;793.5;825.6;955.6;957.5;987.7;997.5
22345	47.88	987.8	988.2	3	2983.5	57198580	2	6	4	1	0	22388	376.2;450.2;825.4;1029.5	22392	825.4	238;248;270.3;280.2;312.1;313.1;342.8;343.5;344.2;345.3;358.1;376.2;377;396;399;400.4;418.3;518.4;534.5;548.4;580.4;581.3;589.3;719.3;720.5;721.6;751.4;766.3;775.4;781.9;783.5;791.9;793.5;794.5;795.6
22345	47.88	987.8	988.2	3	2983.5	57198580	2	6	4	1	0	22388		22393	1029.5	376.2;793.4;794.3;825.5;826.7;997.5;998.2;1013.5
22477	48.05	1481.3	1481.8	2	2983.5	39275488	2	6	4	1	0	22520	376.2;450.2;842.4;825.4;999.5;1029.5	22524	825.4	238.1;248;269;270.1;280.5;281.1;284;311.3;312.2;342.4;344.1;345.2;348.1;368.1;375.1;376.2;377.2;386.1;394.3;400;418.2;419.1;432.1;443.3;486.3;516.1;517.1;534.8;536.1;580.4;581.4;621.3;702.6;719.5;733.6;749.7;751.5;752.3;760.5;766.4;792.5;793.5;794.5
22477	48.05	1481.3	1481.8	2	2983.5	39275488	2	6	4	1	0	22520		22525	1029.5	309.3;344.1;345.1;400.1;793.5;825.5;955.5;997.4;998.7
22477	48.05	1481.3	1481.8	2	2983.5	39275488	2	6	4	1	0	22520		22526	999.5	312;376.2;377.4;938.6;939.3
22519	48.1	987.8	988.2	3	2983.5	62138624	2	6	4	1	0	22566	376.2;450.2;825.4;1029.5	22570	825.4	248.1;256.2;270;275.2;280.2;302.1;312.1;313.3;314.9;344.2;345;355.6;376.2;377.1;399.1;417.6;418.2;435;548.1;580.3;581.3;582;653.6;719.5;720.2;751.4;760.6;761.9;767.2;791.6;792.6;793.5;794.5
22519	48.1	987.8	988.2	3	2983.5	62138624	2	6	4	1	0	22566		22571	1029.5	344.2;383;386.1;652.6;654.3;793.3;825.5;826.7;937.5;938.6;997.6;998.6
22700	48.31	1481.3	1481.8	2	2983.5	20693118	2	6	4	1	0	22747	376.2;450.2;842.4;825.4;999.5;1029.5	22751	825.4	238.1;248;249.3;252.1;256.1;270.2;280.2;312.2;344.2;345.2;376.2;377.3;386.2;388.1;418.2;419;442.8;504.1;517;527.6;548.1;553.3;580.4;581.3;660.3;692.7;719.6;743.3;751.3;752.4;761.4;791;792.1;793.5;794.4;795.2
22700	48.31	1481.3	1481.8	2	2983.5	20693118	2	6	4	1	0	22747		22752	1029.5	344.2;386.3;792.6;793.5;794.4;825.5;997.6;998.6
22700	48.31	1481.3	1481.8	2	2983.5	20693118	2	6	4	1	0	22747		22753	999.5	580.5;793.7;874.3;938.6
22746	48.36	987.8	988.2	3	2983.5	22409642	2	6	4	1	0	22790	376.2;450.2;624.3;784.4;842.4;825.4;1029.5	22794	825.4	270.2;271.1;306.1;308.4;312.3;313.1;344.2;345.1;347;376.2;401.4;418.2;520.1;530.4;580.3;580.9;581.7;620.4;708.7;719.2;720.3;751.9;752.6;761.4;766.4;791.3;792.2;793.4;794.5;825.8
22746	48.36	987.8	988.2	3	2983.5	22409642	2	6	4	1	0	22790		22795	1029.5	344.2;372.2;377.4;571.4;581.2;761.4;793.5;825.9;826.6;967.4;997.5;1003.3
22746	48.36	987.8	988.2	3	2983.5	22409642	2	6	4	1	0	22790		22796	784.4	310;376;418.2;710.5
23089	48.78	987.8	988.2	3	2983.5	6130996	2	6	4	1	0	23136	260.1;376.2;450.2;464.2;624.3;825.4;999.5;1029.5	23144	825.4	238.1;248.1;252;270;271.1;283;312.1;313.4;342.5;344.2;345.2;376.2;377;399.9;432.8;580.4;581.3;608.3;719.2;751.4;792.4;793.5;794.6
23089	48.78	987.8	988.2	3	2983.5	6130996	2	6	4	1	0	23136		23145	1029.5	312.2;376.1;785.3;793.9;804.5;825.5;826.2;997.5;1003.6
23089	48.78	987.8	988.2	3	2983.5	6130996	2	6	4	1	0	23136		23146	999.5	517.3;654.6;762.6;825.4;906.4;938.5;939.3
23449	49.19	987.8	988.2	3	2983.5	18029304	2	6	4	1	0	23493	376.2;450.2;825.4;1029.5	23498	825.4	238.1;239;248;252.2;270.2;277.1;280;310.8;312.1;313.2;342.6;344.2;345.1;348.1;375.1;376.3;377.3;400.3;403.8;418.1;442.7;506.4;534.5;548.5;580.4;581.4;598.4;717.3;719.4;720.7;729.3;733.8;751.3;752.3;761.4;762;766.5;792;792.9;793.5;794.5;795.4
23449	49.19	987.8	988.2	3	2983.5	18029304	2	6	4	1	0	23493		23499	1029.5	344.2;375.7;793.6;825.5;937.6;955.4;956.4;987.6;997.6
23449	49.19	1481.3	1481.8	2	2983.5	7249577	2	6	4	1	0	23504	376.2;450.2;842.4;825.4;1029.5	23511	825.4	238;239.2;248.1;257;258.1;270;271.1;311.3;312.2;313.2;326.2;339;340.3;342.6;344.1;345.1;376.2;377.2;378;399.3;407.3;418.3;419.2;443.4;534.3;536.3;549.3;557.3;580.4;581.4;582.2;719.3;750.5;751.4;752.4;761.4;762.5;765.4;766.5;783.1;792.3;793.4;794.3;795.3
23449	49.19	1481.3	1481.8	2	2983.5	7249577	2	6	4	1	0	23504		23512	1029.5	327.1;345.2;580.3;793.5;795.3;825.5;826.1;891.8;955.7;987.3;997.2;997.9
23669	49.45	1481.3	1481.8	2	2983.5	8116629	2	6	4	1	0	23730	376.2;450.2;842.4;825.4;999.5;1029.5	23733	825.4	238.3;239.1;248.1;249;254.3;270.2;280.1;283.3;311;312.1;313.2;344.2;345.2;375.4;376.3;377.3;386.2;400.2;411.2;418.2;443.4;450.3;475.7;548.3;580.4;581.3;582.4;611.3;652.4;653.3;717.8;719.3;751.3;752.4;761;762.1;783.9;792;792.8;793.5;794.4;795.5
23669	49.45	1481.3	1481.8	2	2983.5	8116629	2	6	4	1	0	23730		23734	1029.5	376;450.3;792.8;793.5;825.4;937.6;955.6;997.7
23669	49.45	1481.3	1481.8	2	2983.5	8116629	2	6	4	1	0	23730		23735	999.5	580.6;825.5;938.4
23716	49.5	987.8	988.2	3	2983.5	17676952	2	6	4	1	0	23765	376.2;450.2;784.4;825.4;1029.5	23769	825.4	238;239.3;256.3;270;281.2;308.4;312.1;313.1;314.1;344.2;345.2;368.1;376.2;377.5;386.3;417.4;418.2;443.1;580.4;581.4;582.2;646.2;719.4;720.6;734.7;751.4;752.1;753;761.4;766.5;792.2;793.5;794.5;795.2;808.3;826.8
23716	49.5	987.8	988.2	3	2983.5	17676952	2	6	4	1	0	23765		23770	1029.5	344.3;674.2;720;784.2;793.4;825.5;826.4;881.5;923.4;955.5;997;997.6;998.4
23716	49.5	987.8	988.2	3	2983.5	17676952	2	6	4	1	0	23765		23771	784.4	252.1;785.5
23897	49.71	1481.3	1481.8	2	2983.5	7.18266e+06	2	6	4	1	0	23948	260.1;376.2;450.2;842.4;825.4;999.5;1029.5	23954	825.4	270;280.3;295;312.2;313.1;327.2;341.8;343.3;344.2;345.2;376.2;400;418.5;432.4;466.1;470.2;521;548.5;580.4;581.3;716.3;719;719.8;733.4;751.5;753.1;761.3;766.3;791.6;792.4;793.4;794.4;795
23897	49.71	1481.3	1481.8	2	2983.5	7.18266e+06	2	6	4	1	0	23948		23955	1029.5	325.7;344.1;376.4;467.5;484.4;784.1;792.6;793.5;825.5;826.6;923.6;955.6;988.4;997.5;998.6
23897	49.71	1481.3	1481.8	2	2983.5	7.18266e+06	2	6	4	1	0	23948		23956	999.5	312;647.4;762.5;786.4;896.4;938.5
24208	50.08	1481.3	1481.8	2	2983.5	5805238	2	6	4	1	0	24271	260.1;376.2;450.2;842.4;825.4;1029.5	24274	825.4	238.1;248;270;302.3;312.2;313.2;326.1;344.2;345.2;358.4;374.3;375.4;376.2;377.1;416.3;418.2;450.2;474.2;475.2;506.5;517;548.2;580.3;581.4;621.5;719.6;744.4;750.7;751.4;752.4;761.3;766.5;792;793.4;794.4
24208	50.08	1481.3	1481.8	2	2983.5	5805238	2	6	4	1	0	24271		24275	1029.5	344.1;345;793.5;825.5;826.4;955.6;988.7;994.3;996.7;997.5
					3013.5 Total	6.97077e+07
23317	49.04	997.8	998.2	3	3013.5	7109097	1	7	4	1	0	23363	260.1;376.2;450.2;452.2;464.2;784.4;825.4;1029.5	23367	1029.5	344.2;376.1;502;565.1;595.4;762.2;784.6;796.6;924.3;996.5;997.6;998.4
23317	49.04	997.8	998.2	3	3013.5	7109097	1	7	4	1	0	23363		23368	825.4	312;313.2;344;376.2;377.3;580.5;621.2;651.4;761.8;764.9;766.4;793.3;794.5
23317	49.04	997.8	998.2	3	3013.5	7109097	1	7	4	1	0	23363		23369	784.4	286.1;308.4;344.3;415.2;433.1;472.4;618.7;660.3;712
23361	49.09	1496.3	1496.8	2	3013.5	5.49714e+06	1	7	4	1	0	23409	260.1;376.2;450.2;464.2;784.4;825.4;1029.5	23413	1029.5	312.1;326.1;344.1;345.2;376.3;386.4;432;437.5;608.5;622.1;668.4;687.3;705;719;761.4;784.5;785.4;955.7;997.5;998.5
23361	49.09	1496.3	1496.8	2	3013.5	5.49714e+06	1	7	4	1	0	23409		23414	825.4	240.1;270.3;312.2;320.1;325.1;326.3;344.2;345.4;362.4;374.2;376.3;580.3;581.4;752.3;761.3;792.1;793.4;794.3
23361	49.09	1496.3	1496.8	2	3013.5	5.49714e+06	1	7	4	1	0	23409		23415	784.4	344.3;374.4;376.6;544.1;678.4;679.2;752.4;784.6
23537	49.3	997.9	998.2	3	3013.5	7972240	1	7	4	1	0	23587	260.1;376.2;406.2;450.2;464.2;784.4;825.4;999.5;1029.5	23593	825.4	248.9;310;312.2;313.1;344.2;345.1;375.5;376.3;407.3;418.4;526.6;580.4;581.5;611.2;612.4;660.5;743.7;751.5;766.5;782.3;793.4;794.4
23537	49.3	997.9	998.2	3	3013.5	7972240	1	7	4	1	0	23587		23594	1029.5	312.1;344.1;376.3;751.7;756.4;825.5;923.5;957.1;997.6
23537	49.3	997.9	998.2	3	3013.5	7972240	1	7	4	1	0	23587		23595	999.5	279.1;386;401.5;580.2;607.3;688.6;708.7;740;784.8;796.6;798.3;824.8;827.9;852.9;856.5;861.1;873.1;887.9;896.7;910.1;912.1;919.7;926.8;950.7;951.9;953;966.6;998.7;1005.5;1084;1091.4;1176.8;1207.5;1243.6;1299.7;1309.9;1357.7;1692.7;1974.2
23537	49.3	997.9	998.2	3	3013.5	7972240	1	7	4	1	0	23587		23596	784.4	491.5;564.4;708.3;866.5
					3024.5 Total	53203574
24523	50.45	1001.5	1001.9	3	3024.5	5927904	2	5	5	1	0	24564	260.1;376.2;450.2;638.3;825.4;1029.5	24570	825.4	238;243;248.2;256;270;311.4;312.2;342.8;344.1;345.4;368.1;376.3;377;418.2;502.4;516.5;580.4;581.1;719.5;720.4;751.4;752.2;762.6;783.4;791.4;792.1;793.5;794.4
24523	50.45	1001.5	1001.9	3	3024.5	5927904	2	5	5	1	0	24564		24571	1029.5	344.2;376;654.4;793.4;825.5;922.3;955.5;997.6
24736	50.71	1001.5	1001.9	3	3024.5	11048275	2	5	5	1	0	24775	260.1;376.2;450.2;638.3;825.4;1029.5	24779	825.4	238.1;262.6;268.8;270.4;271;280;312.2;313.3;344.1;345.3;376.3;386.8;418;580.5;581.2;614.3;716.3;720.7;751.4;761.3;792.8;793.5;794.5;797.3
24736	50.71	1001.5	1001.9	3	3024.5	11048275	2	5	5	1	0	24775		24780	1029.5	622;997.6;998.3
24952	50.98	1001.5	1001.9	3	3024.5	9625608	2	5	5	1	0	24997	260.1;376.2;450.2;464.2;638.3;825.4;1029.5	25001	825.4	238.1;269.2;270;280.1;312.1;313;342.4;344.2;345.1;348.2;376.2;377.4;516.4;535.2;580.3;688.4;719;720.2;751.5;793.5;794.5
24952	50.98	1001.5	1001.9	3	3024.5	9625608	2	5	5	1	0	24997		25002	1029.5	581;825.6;997.6
					3054.5 Total	23702259
24117	49.97	1011.5	1011.9	3	3054.5	7900753	1	6	5	1	0	24167	260.1;376.2;450.2;464.2;638.3;825.4;999.5;1029.5	24175	825.4	248.1;270.2;311.9;344.2;345;368.4;369.4;374.1;376.3;398.3;400.3;418.2;463.2;580.4;611.6;732.4;751.5;752.5;793.5;794.4
24117	49.97	1011.5	1011.9	3	3054.5	7900753	1	6	5	1	0	24167		24176	1029.5	449.7;812.3;825.6;826.6;956.6;970.8;997.7
24117	49.97	1011.5	1011.9	3	3054.5	7900753	1	6	5	1	0	24167		24177	999.5	793.5;938.5
					3170.6 Total	3.56028e+09
23317	49.04	1050.2	1050.5	3	3170.6	3822453	1	6	4	2	0	23376	260.1;376.2;450.2;784.4;825.4;999.5;1029.5;1203.6	23383	825.4	238.2;248.1;270;284.1;312.2;313.1;343.3;344.2;374.5;376.2;377.4;418.2;419.2;442.7;484.3;517;548.5;580.4;581.3;719.3;720.6;751.4;752.7;793.4;794.4;795
23317	49.04	1050.2	1050.5	3	3170.6	3822453	1	6	4	2	0	23376		23384	1203.6	344.3;376.3;642.6;761.5;794.7;923.6;997.5;1127.4;1204.8
23317	49.04	1050.2	1050.5	3	3170.6	3822453	1	6	4	2	0	23376		23385	1029.5	344.3;386.3;428.1;669.2;784.5;793.6;796.3;825.5;826.6;847.4;923.6;938.6;997.5
23317	49.04	1050.2	1050.5	3	3170.6	3822453	1	6	4	2	0	23376		23386	999.5	343.4;376.6;534.3;642.3;761.6;762.5;763.5;764.7;784.4;785.5;828.6;938.4;940.7;956.5;957.4;958.8
23317	49.04	1050.2	1050.5	3	3170.6	3822453	1	6	4	2	0	23376		23387	784.4	234;348.3;636.4;784.7
23583	49.35	1574.8	1576.8	2	3170.6	1.94622e+06	1	6	4	2	0	23655	376.2;450.2;464.2;784.4;825.4;999.5;1029.5	23661	1029.5	312.2;313.2;344.2;345.2;372.3;376.2;377;386.4;387.3;432.2;486.5;520.3;535.6;550.3;565.2;566.5;567.6;578.5;580.4;595.7;632.3;642.4;654.3;673.5;674.5;677.4;687.3;688.4;689.1;696.9;702.6;706.9;719.3;720.6;730.6;761.5;762.5;779.4;784.4;785.5;793.6;823.3;825.4;923.6;924.4;955.4;956.5;985.8;997.5;998.5;999.2
23583	49.35	1574.8	1576.8	2	3170.6	1.94622e+06	1	6	4	2	0	23655		23662	825.4	238.3;248;256;270.3;271.2;280;283.4;310.1;312.1;313.1;317.4;343.4;344.2;345.2;368.3;376.2;377;401.3;418.2;494;534.5;548.4;580.3;581.3;598.3;719.3;720.3;730.7;743.1;751.3;752.3;762.3;766.4;775.4;791.7;793.5;794.5
23583	49.35	1574.8	1576.8	2	3170.6	1.94622e+06	1	6	4	2	0	23655		23663	999.5	280.1;288.1;312.1;313.1;343.5;344.3;345.3;346.3;354.1;376.4;377.3;378.4;434.1;500.1;501.3;513.2;560.5;567.4;587.1;594.2;605.3;649.1;674.1;675.3;720;721.4;755.2;761.3;762.4;764.4;784.6;785.3;786.4;787.3;827;829.2;926.6;938.6;939.6;956.3;958.5;967.4
23583	49.35	1574.8	1576.8	2	3170.6	1.94622e+06	1	6	4	2	0	23655		23664	784.4	309.2;344.2;526.7;710.6;752.7;784.5;785.8;795.3
23625	49.4	1050.2	1050.5	3	3170.6	27603570	1	6	4	2	0	23670	376.2;450.2;1029.5;784.4;825.4;1029.5;1203.6;1233.6	23674	825.4	239.2;256.3;270.1;280;312.2;313.2;343.4;344.2;345.2;376.2;377;400.2;418.1;419.3;535.2;580.4;581.3;589.4;695.2;720.5;729.7;751.2;761.3;793.4;794.3
23625	49.4	1050.2	1050.5	3	3170.6	27603570	1	6	4	2	0	23670		23675	1029.5	312.1;313.1;328.2;342.6;344.2;376.3;377.3;422.6;502.6;579.5;604.2;605.5;642.4;703.5;707.4;729.1;761.4;762.5;784.7;793.5;794.4;825.6;893.5;924.9;955.6;965.4;995.9;997.5;998.5;1030.8
23625	49.4	1050.2	1050.5	3	3170.6	27603570	1	6	4	2	0	23670		23676	784.4	376.4;470;618.5;624.5;678.5;710.4;720.2;784.6
23625	49.4	1050.2	1050.5	3	3170.6	27603570	1	6	4	2	0	23670		23677	1233.6	376.5;997.7;1202.6
23625	49.4	1050.2	1050.5	3	3170.6	27603570	1	6	4	2	0	23670		23678	1203.6	378.2;1014.5
23625	49.4	1574.8	1575.3	2	3170.6	4.85555e+06	1	6	4	2	0	23691	376.2;450.2;464.2;784.4;825.4;999.5;1029.5;1233.6	23694	1029.5	312.2;312.8;322.5;336.1;344.2;345.2;348.2;354.1;357.9;372.1;374.9;376.2;377.1;386.3;387.4;392.3;394.6;431.5;432.4;502.5;534.2;535.2;566.4;567.2;578.4;580.2;586.1;594.5;622.4;648.3;674.1;675.5;687.5;688.8;701.1;704.3;705.4;718.8;719.4;720.2;729.3;730.5;752.4;761.5;762.3;784.5;785.4;786.6;793.5;810.5;811.5;825.5;826.1;861.5;923.4;924.5;955.6;956.8;965.5;987.6;995.3;996.7;997.6;998.5;1030.3
23625	49.4	1574.8	1575.3	2	3170.6	4.85555e+06	1	6	4	2	0	23691		23695	825.4	238.2;239.2;248.1;263.4;270.1;283;301.8;312.2;313.1;327;342.2;343;344.2;345;350.1;358.1;368.4;375.2;376.2;377.1;400.1;418.2;419.4;420;443.1;464.3;471.2;502.1;516.2;580.4;581.5;719.4;729.4;751.4;752.5;761.5;766.3;791.5;792.4;793.4;794.5
23625	49.4	1574.8	1575.3	2	3170.6	4.85555e+06	1	6	4	2	0	23691		23696	999.5	312.1;313.1;344.2;345.1;346.1;373.3;376.2;377.3;378.2;382.2;401.2;536.3;580.4;594.3;595.3;654.3;655.3;705.4;721.3;730.3;761.3;762.4;784.4;785.4;786.5;827.4;906.7;925.4;937.8;938.6;940.1;956.4
23625	49.4	1574.8	1575.3	2	3170.6	4.85555e+06	1	6	4	2	0	23691		23697	784.4	280.3;347.3;566.3;706;710;753.8;784.6;785.6
23625	49.4	1574.8	1575.3	2	3170.6	4.85555e+06	1	6	4	2	0	23691		23698	1203.6	674.4;737.4;781;924.5;997.4;998.5;1032.7;1142.6;1143.6;1160.5;1204.8
23764	49.56	1050.2	1050.5	3	3170.6	150061360	1	6	4	2	0	23809	376.2;450.2;784.4;825.4;1029.5	23813	1029.5	312;343.1;344.2;345.2;359.2;376.3;382.8;394.1;404.3;431.6;432.3;433.2;534;572.9;578.3;648.4;665.3;675.4;687.2;747.4;761.4;762.4;777.1;779.3;784.5;785.5;793.7;813.2;825.4;826.5;840.5;923.3;955.5;956.8;997.7;998.6
23764	49.56	1050.2	1050.5	3	3170.6	150061360	1	6	4	2	0	23809		23814	825.4	248.3;256.1;270.2;312.2;333.1;344.2;345.2;376.3;400.1;418.3;419;580.4;581.1;719.5;720.5;751.5;766.3;793.5;794.4
23764	49.56	1050.2	1050.5	3	3170.6	150061360	1	6	4	2	0	23809		23815	784.4	301.1;344.1;536.3;594.4;784.5;785.8
23808	49.61	787.9	788.2	4	3170.6	1.63237e+06	1	6	4	2	0	23883	260.1;376.2;450.2;784.4;825.4;999.5;1029.5	23887	825.4	238.3;239.2;248.1;256.2;270.1;275.3;280.2;312.1;313.1;316.3;344.2;345.1;358.2;368.1;375.1;376.3;377.2;380.1;386.1;396.1;400.2;401.1;418.3;430.3;443.9;471.2;475.4;534.1;580.4;581.3;669.3;702.1;719.5;750;751.4;752.2;761.5;766.6;791.9;792.6;793.4;794.4;795.2
23808	49.61	787.9	788.2	4	3170.6	1.63237e+06	1	6	4	2	0	23883		23888	1029.5	291.2;312.2;313.5;344.2;345.2;368.2;370.5;372.3;376.2;377;382.3;386.3;404.4;406.2;432.3;433.4;520.2;535.3;550.4;566.3;567.3;578.4;646.5;654.5;674.3;675;687.4;720.2;726.1;761.5;762.4;781.7;784.5;785.5;792.1;793.3;824.7;825.4;826.3;844.4;857.3;924.3;955.5;957.1;989.3;997.5;998.6;1029.4;1030.3
23808	49.61	787.9	788.2	4	3170.6	1.63237e+06	1	6	4	2	0	23883		23889	999.5	308.1;312;343.3;344.2;345.2;346.5;376.3;377.2;401.2;404.2;499.1;534.3;565.2;566.2;576.1;595.1;608.4;611.3;612.3;622.5;632.4;633.3;643.4;654.6;657.1;685.6;762.3;785.6;786.7;788.1;794.7;826.7;894.4;906.7;937.4;938.5;957.7;958.4;966.5;1000.3
23808	49.61	787.9	788.2	4	3170.6	1.63237e+06	1	6	4	2	0	23883		23890	784.4	232.2;248.4;270.3;294.3;310.4;318.1;344.2;376.2;377;410.2;416.8;448.4;470.1;488.3;520.4;594.4;646.5;647.2;709.3;710.8;711.5;716.3;784.4;787.2;788.5
23852	49.66	1050.2	1050.5	3	3170.6	244043504	1	6	4	2	0	23898	376.2;450.2;784.4;825.4;1029.5;1233.6	23902	1029.5	312.2;312.9;344.2;345.1;363.1;372.3;376.3;377.1;397.1;404.3;431.7;432.3;535.3;549.3;580.2;603.7;604.5;622.2;642.5;649.3;674.5;687.4;689.2;710.9;719.4;720.4;729.3;747.9;761.3;762;784.4;785.4;793.7;809.9;812.3;825.5;844.2;923.6;938.4;956.1;997.6;998.5
23852	49.66	1050.2	1050.5	3	3170.6	244043504	1	6	4	2	0	23898		23903	825.4	248.1;262.2;270;302.1;312.1;344.2;345.2;376.2;377.1;418.3;516.2;536.1;548.7;580.4;581.4;719.7;720.4;733.3;750.2;751.6;753.1;766.1;793.4;794.4
23852	49.66	1050.2	1050.5	3	3170.6	244043504	1	6	4	2	0	23898		23904	784.4	344.3;646.3;666.4;710.3;785.5
23852	49.66	1050.2	1050.5	3	3170.6	244043504	1	6	4	2	0	23898		23905	1233.6	382.3;997.6;1029.6;1030.6;1159.7;1235.5
23852	49.66	1574.8	1575.3	2	3170.6	68661000	1	6	4	2	0	23899	376.2;450.2;464.2;784.4;825.4;1029.5;1233.6	23906	1029.5	312.2;313;323.1;344.2;345.3;372;376.2;377.2;386.3;432.4;532.1;544;564.4;567.5;578.3;594.2;659.5;660.2;674.5;676.2;684.9;687.5;707.4;719.4;720.8;761.5;763.1;779.5;784.4;785.4;792.9;810.4;811.7;824.4;825.6;881.7;892.2;955.6;956.6;987.7;996.5;997.6;998.6
23852	49.66	1574.8	1575.3	2	3170.6	68661000	1	6	4	2	0	23899		23907	825.4	238.1;247.9;256;270.1;312.2;343.3;344.2;345.3;368.3;376.2;377.4;418.3;475.1;502.4;518.5;562.3;580.4;581.5;719.3;720.3;751.4;792.3;793.5;794.4
23852	49.66	1574.8	1575.3	2	3170.6	68661000	1	6	4	2	0	23899		23908	784.4	344.5;417.3;565.7;632.3;710.3;785.2;786
23852	49.66	1574.8	1575.3	2	3170.6	68661000	1	6	4	2	0	23899		23909	1233.6	997.4;998.6;1029.2;1030.6;1031.5;1109.5;1201.8;1234
24032	49.87	787.9	788.2	4	3170.6	3.29581e+06	1	6	4	2	0	24105	376.2;450.2;1029.5;784.4;825.4;1029.5	24108	825.4	248;252.2;256;269.5;270.2;280.2;287;308.3;312;343.5;344.2;345.1;360.3;376.2;377.3;382.3;386.1;390.1;418.2;424.2;475.6;534.2;548.2;552.4;580.4;581.4;582.1;654.2;668.2;706.7;719.5;720.6;733.3;750;751.4;761.9;766.4;767;792.3;793.5;794.4;825.4;826.3
24032	49.87	787.9	788.2	4	3170.6	3.29581e+06	1	6	4	2	0	24105		24109	1029.5	312.2;313.2;344.2;345.2;349.2;372.3;376.3;377.3;386.3;432.4;436.5;533.4;548.4;567.3;578.3;594.5;622.3;636.4;642.3;646.4;675.4;701.3;706.3;720.4;754.5;761.5;762.6;784.4;793.4;811.7;812.3;819.1;825.5;826.1;923.6;924.6;937.5;955.5;966.9;970.5;995.7;997.6;998.5
24032	49.87	787.9	788.2	4	3170.6	3.29581e+06	1	6	4	2	0	24105		24110	784.4	284.1;302.2;344.4;374.2;432.2;455.6;483.6;520.4;566.2;572.3;594.4;646.5;679.3;710.5;752.7;766.5;784.4;785.6;787.2;788.6
24078	49.92	1574.8	1575.3	2	3170.6	50072400	1	6	4	2	0	24118	376.2;450.2;464.2;784.4;825.4;1029.5;1233.6	24122	1029.5	312.1;316.4;344.2;345.1;371.9;376.3;394.5;404.3;432.2;433.2;437.4;468.3;550.1;604.4;622.5;674.5;687.1;719.6;730.5;733.8;761.5;762.4;784.4;785.5;793.5;825.4;923.5;955.5;995.6;997.7;998.7;999.3;1030.5
24078	49.92	1574.8	1575.3	2	3170.6	50072400	1	6	4	2	0	24118		24123	825.4	247.9;280.3;307.7;312.2;344.2;345.1;376.2;377.2;418.3;419.2;535;580.4;581.2;720.2;751.6;752.2;792.6;793.5;794.4
24078	49.92	1574.8	1575.3	2	3170.6	50072400	1	6	4	2	0	24118		24124	784.4	326.2;565;581.4
24078	49.92	1574.8	1575.3	2	3170.6	50072400	1	6	4	2	0	24118		24125	1233.6	785.7;997;1029.7;1201.5;1234.8
24164	50.03	1050.2	1050.5	3	3170.6	141573856	1	6	4	2	0	24209	376.2;450.2;784.4;825.4;1029.5	24213	825.4	239.1;270.4;280.1;312.2;313.1;316.3;328.1;340.5;344.2;345.2;376.2;377.4;418.2;476;579.4;580.4;581.2;688.4;719.3;751.5;761.5;762.4;766.4;792.3;793.4;794.4
24164	50.03	1050.2	1050.5	3	3170.6	141573856	1	6	4	2	0	24209		24214	1029.5	312.1;344.1;345.3;354.1;376.3;377.3;386.1;404;432.5;508.3;534.1;548.5;566.3;623.3;644.4;687.4;688.3;719.6;729.8;747.5;761.5;762.7;784.6;785.6;786.3;793.5;794.5;811.5;818.8;825.5;923.9;955.9;996.5;997.6;998.5
24164	50.03	1050.2	1050.5	3	3170.6	141573856	1	6	4	2	0	24209		24215	784.4	344.2;692.7;710.1;710.9;742.6;767.6;784.8
24256	50.13	1574.8	1575.3	2	3170.6	9540641	1	6	4	2	0	24317	376.2;450.2;464.2;784.4;825.4;999.5;1029.5;1233.6	24320	1029.5	294.1;298.8;312.2;313.6;344.2;345.1;358.1;359.3;372.2;373.2;376.3;385.4;386.1;400.1;404.2;406.3;432.3;433.2;482.4;485.5;548.6;550.4;564.9;566.4;580.2;612.2;623.4;642.5;656.1;687.4;688.5;703.4;706.7;719.4;737.4;747.7;761.4;762.3;763.9;778.5;784.5;785.5;792.4;793.4;794.9;811.4;825.5;923.4;925.3;937.6;955.6;967.6;994.8;996.8;997.6;998.6;1029.4
24256	50.13	1574.8	1575.3	2	3170.6	9540641	1	6	4	2	0	24317		24321	825.4	238.3;248.1;249.1;256.2;270.1;280.3;281.1;302.1;312.2;313;344.2;345.1;368.2;372.1;375.3;376.2;377.3;400.4;408.2;418.2;484;502.1;580.4;581.4;582;612.2;653.6;719.4;720.4;750.7;751.4;752.7;761.4;776.6;784.4;792.5;793.5;794.5
24256	50.13	1574.8	1575.3	2	3170.6	9540641	1	6	4	2	0	24317		24322	784.4	240.1;269.4;344.4;370.2;411.2;460.2;544.5;646.5;710.4;753.3;784.4;785.4
24256	50.13	1574.8	1575.3	2	3170.6	9540641	1	6	4	2	0	24317		24323	999.5	312;344.2;345.1;376.3;433.1;579.5;595.4;611.1;708.3;721.6;762.4;763.5;764.5;785.6;827.5;938.8;980.8
24256	50.13	1574.8	1575.3	2	3170.6	9540641	1	6	4	2	0	24317		24324	1233.6	811.5;987.6;997.5;1000.9;1001.6;1029.9;1031.2;1127.7;1140.5;1159.7;1160.7;1201.6;1235.1;1376.5
24347	50.24	787.9	788.2	4	3170.6	748535	1	6	4	2	0	24412	260.1;376.2;450.2;784.4;825.4;1029.5	24415	825.4	238.1;248.1;270.3;312.1;343.2;344.2;376.3;377.4;386.2;418.4;443.3;450.4;470.2;580.3;581.4;719.3;720.7;733.3;751.5;752.5;766.6;782.6;793.5;794.4
24347	50.24	787.9	788.2	4	3170.6	748535	1	6	4	2	0	24412		24416	1029.5	312.4;313.2;344.2;376.2;377.3;385.8;580.9;654.3;701.6;785.4;825.9;984.5;997.5;998.5;1013.3
24347	50.24	787.9	788.2	4	3170.6	748535	1	6	4	2	0	24412		24417	784.4	252.4;284.2;563.4;566;618.6;709.1;710.7;784.2;787.5;788.6;794.2;1553.7
24392	50.29	1050.2	1050.5	3	3170.6	15197197	1	6	4	2	0	24430	376.2;450.2;784.4;825.4;999.5;1029.5;1233.6	24434	825.4	238.1;271.3;312.1;313;344.2;345.1;376.2;377.2;400.2;418.3;443.1;580.4;581.3;654.5;719.5;720.3;751.5;752.5;760.4;766.4;783.5;791.9;793.4;794.4
24392	50.29	1050.2	1050.5	3	3170.6	15197197	1	6	4	2	0	24430		24435	1029.5	312.2;344.2;345.2;371.7;376.2;572.2;605.1;622.4;704.3;705.2;719.4;761.4;762.4;784.6;785.4;793.4;794.5;825.5;955.5;997.6;998.5;999.5;1029.6
24392	50.29	1050.2	1050.5	3	3170.6	15197197	1	6	4	2	0	24430		24436	999.5	343.1;344;345.2;377.1;549.3;762.4;785.5;827.6
24392	50.29	1050.2	1050.5	3	3170.6	15197197	1	6	4	2	0	24430		24437	784.4	262;348.3;506.3;709.3;710.4;784.4;785.3
24392	50.29	1050.2	1050.5	3	3170.6	15197197	1	6	4	2	0	24430		24438	1233.6	599.2;997.4;998.6;1029.5;1201.7;1706
24476	50.39	1574.8	1575.8	2	3170.6	1.40943e+06	1	6	4	2	0	24535	260.1;376.2;450.2;464.2;825.4;999.5;1029.5	24539	825.4	238.3;270;312.3;343.3;344.2;363.3;376.2;377;408.3;418.2;450.2;516.1;580.3;581.3;719.7;720.3;751.3;752.3;761.4;792.8;793.6;794.5
24476	50.39	1574.8	1575.8	2	3170.6	1.40943e+06	1	6	4	2	0	24535		24540	1029.5	312;312.9;344.2;359;376.3;390.2;431;447;464.5;566.6;580.7;622.4;687.2;688.4;703.5;704.4;719.6;729.3;730;761.4;784.6;792.6;793.4;794.4;825.5;860.5;923.6;924.7;955.4;956.4;997.5;998.6;1030.5
24476	50.39	1574.8	1575.8	2	3170.6	1.40943e+06	1	6	4	2	0	24535		24541	999.5	310.4;314.3;345.2;376.2;400.4;785.5;827.5
24523	50.45	1050.2	1050.9	3	3170.6	3.79456e+06	1	6	4	2	0	24566	260.1;376.2;450.2;464.2;784.4;825.4;999.5;1029.5;1233.6	24575	825.4	247.9;270.8;304;308;312.1;313.2;344.2;345.1;376.2;377;401.4;417.9;442.2;520.3;580.3;581.2;586.2;611.8;677.2;720.7;751.5;761.5;762.4;766.6;784.9;793.5;794.5
24523	50.45	1050.2	1050.9	3	3170.6	3.79456e+06	1	6	4	2	0	24566		24576	1029.5	312.3;313;340.1;344.2;345;376.2;377.3;418.1;430.6;432.2;566.2;674.5;706.7;707.5;729.2;761.4;762.5;763.2;784.5;785.4;793.4;825.6;866;924.5;925.6;955.8;956.7;965.4;969.8;997.6;998.4;1028.7
24523	50.45	1050.2	1050.9	3	3170.6	3.79456e+06	1	6	4	2	0	24566		24577	999.5	312.2;344;345.2;643.6;657.6;733.4;748.4;761.5;762.5;763.4;784.6;786.4;958.7;966.5
24523	50.45	1050.2	1050.9	3	3170.6	3.79456e+06	1	6	4	2	0	24566		24578	784.4	661.7;710.6;783.5
24523	50.45	1050.2	1050.9	3	3170.6	3.79456e+06	1	6	4	2	0	24566		24579	1233.6	566.2;638.1;869.4;997.7;1002.1;1161.1;1201.7
24607	50.55	1050.2	1050.5	3	3170.6	4931518	1	6	4	2	0	24653	260.1;376.2;450.2;464.2;784.4;825.4;1029.5;1233.6	24657	825.4	248;256.2;270;280.3;302.2;312.2;313.1;342.8;344.2;345.2;348.2;376.3;377.1;400.1;418;534.3;548.4;570.9;579.3;580.4;581.2;719.5;722.5;735.1;751.3;752.2;766.6;775.6;783.6;784.3;791.1;793.5;794.4;795.5
24607	50.55	1050.2	1050.5	3	3170.6	4931518	1	6	4	2	0	24653		24658	1029.5	312;344.2;345.1;372.9;376.2;377.2;416;441.9;465.6;517.2;562.7;580.5;581.2;594.3;622.4;655.3;674.4;688.5;706.2;719.4;729.2;730.2;747.3;761.3;762.3;763.2;784.5;785.4;786.3;825.5;923.5;925.5;955.8;956.6;995.9;997.6;998.6;999.4
24607	50.55	1050.2	1050.5	3	3170.6	4931518	1	6	4	2	0	24653		24659	784.4	252;299.9;376.1;414.3;580.4;594.3;606.2;710.2;784.4;785.4
24607	50.55	1050.2	1050.5	3	3170.6	4931518	1	6	4	2	0	24653		24660	1233.6	668.4;862.3;997.4;1028.8;1029.6;1159.6;1201.8;1214.7;1234.6;1806;1885
24774	50.76	1574.8	1575.8	2	3170.6	2.95044e+06	1	6	4	2	0	24821	376.2;450.2;464.2;784.4;825.4;999.5;1029.5	24831	1029.5	312.1;313.1;318.8;344.2;345.2;359;372.4;376.2;377.2;382.2;386.3;432.3;433.3;436.4;450.3;464.1;465.6;468.2;469.3;506.3;534.4;536.1;563.3;566.5;567.1;594.7;605.4;608.3;623.6;642.3;648.2;649.2;654.4;655.4;660.5;674.5;675.3;688.5;704.2;706.2;719.5;720.7;733.8;761.4;780.5;784.5;785.5;793.4;819.4;825.4;826.5;849.7;891.5;892.4;893.5;923.5;924.4;925.5;955.6;956.6;965.7;969.4;996.4;997.5;998.6
24774	50.76	1574.8	1575.8	2	3170.6	2.95044e+06	1	6	4	2	0	24821		24832	825.4	238.1;238.9;248.1;268.9;270.1;271.2;280;283.1;296.1;312.2;313.2;318.3;340.2;343.6;344.2;345.2;345.9;348.7;368.1;376.2;377.1;400.2;418.2;432.1;443.4;470.5;534.3;580.4;581.3;599.4;719.4;720.2;751.6;752.4;761.3;766.4;781.5;784.3;792.4;793.5;794.5
24774	50.76	1574.8	1575.8	2	3170.6	2.95044e+06	1	6	4	2	0	24821		24833	999.5	312.2;313.1;315.1;344.2;345.3;346.1;376.3;377.3;567.3;593.2;595.1;605.5;610.5;622.4;647.6;673.3;674.5;731.3;762.4;763.5;764.4;780.3;784.3;785.4;786.4;827.4;924.6;938.6;939.4
24774	50.76	1574.8	1575.8	2	3170.6	2.95044e+06	1	6	4	2	0	24821		24834	784.4	312;344.1;344.7;348.2;429.2;484.3;784.4;785.4
24861	50.87	1050.2	1050.5	3	3170.6	35704716	1	6	4	2	0	24906	376.2;450.2;784.4;825.4;999.5;1029.5	24910	1029.5	312.2;318.3;342.8;344.1;344.9;358.2;376.2;386.2;432.4;450.3;562.1;566.2;622.5;642.2;654.6;752.5;761.4;780.2;784.4;785.2;793.5;825.4;923.5;955.7;956.5;997.5;998.5
24861	50.87	1050.2	1050.5	3	3170.6	35704716	1	6	4	2	0	24906		24911	825.4	238.2;248.1;256.1;280.3;312.1;313.4;343.4;344.2;345.2;376.2;377.1;378.1;417.9;470.3;579.9;580.5;581.3;719.5;730.1;743.5;751.4;761.5;775.7;792.8;793.5;794.5
24861	50.87	1050.2	1050.5	3	3170.6	35704716	1	6	4	2	0	24906		24912	999.5	344.2;376.7;568.3;612.2;623.2;646.3;675.3;721.4;762.4;784.4;785.4;786.4;907.5;938.5
24861	50.87	1050.2	1050.5	3	3170.6	35704716	1	6	4	2	0	24906		24913	784.4	258.3;344.1;376.4;442.1;784.4
24996	51.03	1574.8	1575.3	2	3170.6	3.07611e+06	1	6	4	2	0	25040	376.2;450.2;464.2;784.4;825.4;999.5;1029.5;1233.6	25044	1029.5	312.1;344.2;345.2;362.3;376.3;377.2;432.3;464.3;530.5;534.2;566.4;580.3;594.4;595.2;610;612.1;622.4;642.2;654.3;674.1;687.5;688.5;697.5;704;706.6;716.5;726.5;729.3;730.5;752.6;756.3;761.4;762.5;784.5;785.6;792;793.2;825.5;826.9;922.7;923.4;924.5;937.4;955.5;956.5;966.8;987.7;996.9;997.6;998.6;999.2
24996	51.03	1574.8	1575.3	2	3170.6	3.07611e+06	1	6	4	2	0	25040		25045	825.4	237.9;248;251.3;270.3;280.2;303.9;312.1;313.1;342.9;344.2;345.1;348.4;376.2;377.1;418.2;419.5;562.2;566.3;580.4;581.3;718.6;719.4;733.9;751.4;752.3;761.4;762.2;793.5;794.4
24996	51.03	1574.8	1575.3	2	3170.6	3.07611e+06	1	6	4	2	0	25040		25046	999.5	344.2;345.4;368.4;376;377.2;378.2;550.1;566.6;656.1;675.3;720.9;761.5;762.4;763.4;784.4;827.3;905.7;906.5;938.5;939.6;956.6;966.8
24996	51.03	1574.8	1575.3	2	3170.6	3.07611e+06	1	6	4	2	0	25040		25047	784.4	344;434.4;566.3;606.4;785.4
24996	51.03	1574.8	1575.3	2	3170.6	3.07611e+06	1	6	4	2	0	25040		25048	1233.6	984;997.6;998.3;999.3;1159.9;1160.9;1161.9;1191;1201.7;1202.7
25038	51.08	1050.2	1050.5	3	3170.6	40743760	1	6	4	2	0	25083	376.2;450.2;784.4;825.4;1029.5	25087	825.4	238.1;248.1;270.4;311.5;312.2;313.3;342.9;344.2;345.4;362.4;374.7;376.2;377;418.3;443.2;450.4;475;516.4;520.4;580.3;581.2;719.2;720.2;751.3;752.3;761.4;792.1;793.5;794.5
25038	51.08	1050.2	1050.5	3	3170.6	40743760	1	6	4	2	0	25083		25088	1029.5	312.1;343.3;344.2;345.2;354;376.3;377.2;386.3;403.2;404.1;410.2;432.2;480.4;492.3;500.2;534;566;592.3;594.5;608.6;621.1;647.4;654.4;669.3;674.7;687.4;706.7;719.5;720.3;752.1;761.5;762.2;784.5;785.5;793.6;825.4;826.1;933.7;955.5;956.2;996.3;997.6;998.6
25038	51.08	1050.2	1050.5	3	3170.6	40743760	1	6	4	2	0	25083		25089	784.4	344.2;376.3;377.1;378.4;442.5;470.1;534.5;550.1;566.3;647.7;678.3;710.4;752.5;784.4;785.6
25169	51.24	1574.8	1575.3	2	3170.6	9889064	1	6	4	2	0	25217	376.2;450.2;464.2;784.4;825.4;1029.5;1233.6	25221	1029.5	312.1;312.7;342;343.4;344.2;345.2;358.1;372.2;374.1;376.3;377.2;386.1;393;404.5;420.4;432.2;433;500;517;526.3;532;566.2;567.3;569.2;595.3;611.1;643.3;646.5;654.5;674.4;687.5;706.4;719.6;729.3;761.4;762.4;779.3;784.4;785.5;793.4;811.3;822.5;825.5;826.9;923.5;924.6;925.5;955.6;956.7;968.2;987.4;995.9;997.6;998.6
25169	51.24	1574.8	1575.3	2	3170.6	9889064	1	6	4	2	0	25217		25222	825.4	238.2;239.3;244;248.1;270.3;279.9;283.1;312.2;344.2;345.3;376.2;377.2;400.1;418.3;500.7;548.3;580.4;581.5;719.4;751.4;761.3;766.9;775.5;792.5;793.5;794.4
25169	51.24	1574.8	1575.3	2	3170.6	9889064	1	6	4	2	0	25217		25223	784.4	344.2;376.2;429.7;460;521.5;580.2;709.3;752.4;784.4;785.3
25169	51.24	1574.8	1575.3	2	3170.6	9889064	1	6	4	2	0	25217		25224	1233.6	344;621.6;636.4;844.6;997.6;1029.6;1159.7;1201.7;1202.6
25263	51.35	1050.2	1050.5	3	3170.6	80510544	1	6	4	2	0	25310	376.2;450.2;784.4;825.4;1029.5;1203.6	25314	1029.5	295.2;302.3;312.2;334.2;341.7;344.1;345;354.2;368.2;372.2;373.3;374.7;376.2;377.2;387.5;400.4;404.5;405.5;432.4;502.3;564.2;566.2;578.3;580.5;587.4;594.4;622.4;632.3;646.7;655.1;656.3;661.1;674.2;687;687.6;706.4;717.5;719.5;720.4;721.1;722.1;728.6;729.5;730.3;761.5;762.1;779.3;784.5;785.5;793.6;794.3;824.9;825.6;830.7;840.4;923.5;924.4;947.9;955.5;956.8;965.3;966;979.5;988;996.3;997.5;998.6;999.3…
25263	51.35	1050.2	1050.5	3	3170.6	80510544	1	6	4	2	0	25310		25315	825.4	239.2;248.1;256.1;270.2;280;281;283.2;292.1;308.3;312.2;313.1;327.2;339.2;343.6;344.2;345;345.9;348.4;375.5;376.3;377;394;396.2;400.3;417;418.1;419.2;436.3;474.6;500.1;502.4;580.3;581.1;719.4;750.5;751.5;752.5;761.4;765.6;766.4;792.3;793.5;794.5;795.1;826.5
25263	51.35	1050.2	1050.5	3	3170.6	80510544	1	6	4	2	0	25310		25316	784.4	270.3;275;332.3;340.1;344;376.4;398.4;491.1;563;565.7;566.4;594.2;620.6;678.4;709.4;751.3;784.5;786
25263	51.35	1050.2	1050.5	3	3170.6	80510544	1	6	4	2	0	25310		25317	1233.6	343.8;640.8;997.7;998.5;1019.7;1029.5;1030.6;1031.7;1161.2;1201.7;1203;1233.7
25349	51.46	1574.8	1575.3	2	3170.6	8.05101e+06	1	6	4	2	0	25398	376.2;450.2;464.2;784.4;825.4;999.5;1029.5;1233.6	25406	1029.5	312.2;313.2;340.1;344.2;345.1;368.2;372.3;376.3;377.1;386.2;394.2;422.1;432.2;453;464.4;479;492.3;534.1;537.3;565.3;566.3;567.3;580.5;584.5;587.4;595.4;604.1;607.3;608.2;622.3;632.4;654.6;675.4;697.3;704.5;719.5;761.4;762.1;779.5;783.6;784.5;785.4;791.5;793.4;825.5;923.5;924.5;955.4;965.4;997;997.6;998.6
25349	51.46	1574.8	1575.3	2	3170.6	8.05101e+06	1	6	4	2	0	25398		25407	825.4	238.3;252;256.2;262;268.3;280.1;294.2;311;312.2;312.8;316.1;343.4;344.2;345.1;345.8;346.9;376.2;377.1;418.3;450.3;521.2;534.3;580.4;581.3;582.1;719.4;720.3;751.5;793.5;794.4;804.8
25349	51.46	1574.8	1575.3	2	3170.6	8.05101e+06	1	6	4	2	0	25398		25408	999.5	312.1;344.2;345;376.3;377.2;432.2;622;623.5;634.3;647.5;722.1;729.5;742.5;762.2;784.2;793.6;827.2;939.3
25349	51.46	1574.8	1575.3	2	3170.6	8.05101e+06	1	6	4	2	0	25398		25409	784.4	355.1;538.3;784.5
25349	51.46	1574.8	1575.3	2	3170.6	8.05101e+06	1	6	4	2	0	25398		25410	1233.6	376.1;826.3;997.4;998.3;999.3;1001.7;1014.6;1029.4;1109.7;1159.6;1160.6;1198.8;1201.4
25487	51.61	1050.2	1050.5	3	3170.6	38650996	1	6	4	2	0	25534	376.2;450.2;784.4;825.4;1029.5;1233.6	25538	825.4	238.2;248.2;252.2;255.9;270.2;271.4;280.3;308.2;312.2;312.8;343.5;344.2;345.3;358.4;376.2;377.4;386.1;391.3;400.2;418.2;419.2;475.2;492.1;502.8;516.2;530.2;548.5;580.3;581.4;622.3;719.4;720.3;751.5;752.4;761.4;766.6;783.4;792.1;793.5;794.4;795.7
25487	51.61	1050.2	1050.5	3	3170.6	38650996	1	6	4	2	0	25534		25539	1029.5	312.2;318.1;336.2;343.1;344.2;345.1;368.4;372.2;376.3;377.2;390.2;394.3;404.4;432.2;436.3;443.6;464.3;534.4;535.5;536.6;549.3;562.2;566.2;578.3;579.3;594.6;610.2;622.5;623.2;642.1;643.1;656.3;657.1;680.7;688.7;707.4;730.3;760.7;761.4;762.3;784.5;785.4;793.4;824.6;825.5;830;923.6;924.6;925.4;955.6;965.5;966.5;987.5;988.6;995.7;996.7;997.6;998.6;1018.7;1029.6
25487	51.61	1050.2	1050.5	3	3170.6	38650996	1	6	4	2	0	25534		25540	784.4	218.1;219.2;344.1;360.4;368.2;375.1;376.5;386.3;471.2;504.4;564.6;604.5;678.2;709.4;784.5;785.4
25487	51.61	1050.2	1050.5	3	3170.6	38650996	1	6	4	2	0	25534		25541	1233.6	370.1;594.5;636.4;997.6;999.2;1029.9;1053;1141.8;1201.6;1202.6;1215.7
26968	53.43	1050.2	1050.5	3	3170.6	2.77555e+06	1	6	4	2	0	27039	260.1;376.2;450.2;464.2;784.4;825.4;1029.5;1233.6	27042	1029.5	312.1;313.2;344.2;345.2;372.3;376.3;386.3;401.4;516.4;595.4;674.1;704.3;705.2;706.2;719.7;729.5;761.4;770.4;784.8;825.6;923.5;955.4;956.8;996.4;997.5;998.4;1001.1
26968	53.43	1050.2	1050.5	3	3170.6	2.77555e+06	1	6	4	2	0	27039		27043	825.4	248.2;249;270.2;274.2;312.1;344.3;376.2;377.3;520.1;580.2;612.5;654.5;751.6;766.7;793.5;794.4
26968	53.43	1050.2	1050.5	3	3170.6	2.77555e+06	1	6	4	2	0	27039		27044	784.4	299.9;344.1;469.8;491.2;702.4;710.3;784.4;1519.7
26968	53.43	1050.2	1050.5	3	3170.6	2.77555e+06	1	6	4	2	0	27039		27045	1233.6	786.1;840.6;989.6;997.5;998.3;1029.7;1030.7;1079;1201.7;1234.5;1674.1
					3187.6 Total	1368372097
23625	49.4	1055.9	1056.2	3	3187.6	14530565	2	7	4	1	0	23671	376.2;450.2;784.4;825.4;999.5;1029.5;1203.6	23679	825.4	238;248.4;256;296;312.2;313.1;327.1;344.2;345.2;345.9;368.2;376.3;377.3;418.1;501.7;580.4;581.2;588.2;591.2;654.2;694.9;719.5;751.4;766.5;783;793.5;794.5;795.3
23625	49.4	1055.9	1056.2	3	3187.6	14530565	2	7	4	1	0	23671		23680	1029.5	309.9;312.2;343;344.2;345.2;376.3;377.2;404.3;432.2;470.1;502.3;516.5;533.2;534.1;557.4;566.5;578.3;624.2;643.2;654.4;674.3;704.4;706.4;707.4;761.5;762.4;784.6;785.3;825.4;913.9;923.9;924.9;955.5;956.5;965.6;997.6;998.7;1030.8
23625	49.4	1055.9	1056.2	3	3187.6	14530565	2	7	4	1	0	23671		23681	999.5	312.3;313.1;336.2;344.1;345.2;346;376.1;377.3;564.8;675.2;690.2;705.8;720.5;761.4;762.4;763.2;784.5;785.5;907.2;925.6;940.6;956.6
23625	49.4	1055.9	1056.2	3	3187.6	14530565	2	7	4	1	0	23671		23682	784.4	264.1;266.2;378.2;452.4;460.3;470.2;576.1;606.3;691.8;752.3;784.5;785.5
23625	49.4	1055.9	1056.2	3	3187.6	14530565	2	7	4	1	0	23671		23683	1203.6	785.5;970.4;998.5;1205.1
23808	49.61	1583.3	1583.8	2	3187.6	41352176	2	7	4	1	0	23853	376.2;450.2;464.2;784.4;825.4;1029.5;1203.6;1233.6	23857	1029.5	312.1;312.9;317.1;335.7;342.3;344.3;345.2;355.5;362.2;372.1;376.3;377.2;386.2;394.2;427.2;428.3;432.1;453.1;459.9;492.3;516.7;518.3;532.1;566.3;567.6;579.3;612.3;622.2;623.3;633.2;642.4;664.3;665.5;675.6;687.3;706.2;719.4;720.5;748.3;761.4;762.5;784.5;785.6;793.4;794.2;825.5;881.3;923.5;933.4;955.5;956.4;965.6;969.6;995.3;996.9;997.6;998.6;999.3
23808	49.61	1583.3	1583.8	2	3187.6	41352176	2	7	4	1	0	23853		23858	825.4	239;270.1;280.1;312.2;343.3;344.1;345;376.2;400.2;418.1;502.3;548.2;580.4;581.4;751.4;752.4;783.4;792.5;793.5;794.4
23808	49.61	1583.3	1583.8	2	3187.6	41352176	2	7	4	1	0	23853		23859	784.4	293;376.3;460.1;709.5;784.5
23808	49.61	1583.3	1583.8	2	3187.6	41352176	2	7	4	1	0	23853		23860	1233.6	997.5;998.5;1029.4;1030.1;1093.6;1159.5;1201.7;1202.4
23808	49.61	1583.3	1583.8	2	3187.6	41352176	2	7	4	1	0	23853		23861	1203.6	628.4;786.4;1160.5
23943	49.76	1055.9	1056.2	3	3187.6	58831752	2	7	4	1	0	23988	376.2;450.2;784.4;825.4;999.5;1029.5;1233.6	23992	1029.5	312.2;313.5;344.3;345.1;348.2;372.2;376.3;377.1;386.4;390.2;420;425.1;432.1;464.1;549.3;566.5;578.4;611.2;622.4;642.5;654.6;655.4;674.4;689.4;697.7;718.4;720.1;761.5;762.4;784.4;785.4;793.3;825.3;891.5;923.5;924.9;955.3;956.4;965.7;966.4;989.1;997.5;998.6
23943	49.76	1055.9	1056.2	3	3187.6	58831752	2	7	4	1	0	23988		23993	825.4	235.9;238.1;239.3;248.6;270.2;280.3;298.6;312.2;313.1;344.2;345.2;376.2;377.2;418.3;516.3;580.4;581.4;604.5;719.6;733.2;751.5;761.2;766.5;792.6;793.5;794.4
23943	49.76	1055.9	1056.2	3	3187.6	58831752	2	7	4	1	0	23988		23994	999.5	312.1;313.1;344.1;345.1;376.4;377.2;534.1;600.3;605.6;623.5;675.2;720.6;729.4;759.5;761.5;762.6;785.5;786.5;794.3;795.3;937.4;938.5;955.7;957.4
23943	49.76	1055.9	1056.2	3	3187.6	58831752	2	7	4	1	0	23988		23995	784.4	226.1;227.5;252.3;344;376.2;396.2;397;520.5;592.3;604.3;615.2;636.2;646.5;692.6;710.3;784.5;785.4
23943	49.76	1055.9	1056.2	3	3187.6	58831752	2	7	4	1	0	23988		23996	1233.6	825.3;997.6;998.4;1030.4;1159.4;1201.4;1202.9;1233.9;1234.7;1682.9
23987	49.82	1583.3	1583.8	2	3187.6	55855904	2	7	4	1	0	24033	376.2;450.2;464.2;784.4;825.4;999.5;1029.5;1233.6	24037	1029.5	295.2;312.2;344.2;345.2;375.3;376.1;377.2;432.4;498.3;502.2;506.4;518.5;532.4;534.4;535.1;564.5;566.2;567.5;580.3;594.9;599.9;608.3;622.4;630.4;642.2;656.2;665.3;674.2;675.5;686.3;687.5;704.4;706.6;719.6;745.2;761.4;762.6;784.6;785.6;825.3;826.7;860.6;922.8;923.6;947.8;955.6;956.6;994.7;996.2;997.6;998.6;1029.8
23987	49.82	1583.3	1583.8	2	3187.6	55855904	2	7	4	1	0	24033		24038	825.4	248.3;270.2;271.2;280.1;312.1;344.2;345.1;358.6;368;376.3;377.2;395.4;400.2;411.3;418.4;419.2;456.6;548.5;579.7;580.4;581.5;608.5;621.3;667.5;718.8;719.4;750;751.5;766.4;791.5;793.4;794.4
23987	49.82	1583.3	1583.8	2	3187.6	55855904	2	7	4	1	0	24033		24039	784.4	344.2;345.1;567.3;784.4;785.6
23987	49.82	1583.3	1583.8	2	3187.6	55855904	2	7	4	1	0	24033		24040	999.5	344.2;345.3;348.3;376.2;377.1;378;550.5;561.5;655.3;719.3;761.3;762.5;784.3;785.6;827.7;925.7;938.4;956.6
23987	49.82	1583.3	1583.8	2	3187.6	55855904	2	7	4	1	0	24033		24041	1233.6	534.6;604.2;636.3;997.4;1029.5;1030.6;1159.7;1199.7;1201.6
24164	50.03	1583.3	1583.8	2	3187.6	23901378	2	7	4	1	0	24210	376.2;450.2;784.4;825.4;999.5;1029.5;1233.6	24216	1029.5	312.1;344.2;345.1;371.4;376.2;376.9;433.5;450.6;456.4;566.3;594.1;604.4;642.3;648.4;686.5;688.5;701.5;719.4;721.5;729.3;730;761.5;772.8;784.4;785.5;793.5;825.5;923.5;924.5;955.5;965.5;997.6;998.7;999.6
24164	50.03	1583.3	1583.8	2	3187.6	23901378	2	7	4	1	0	24210		24217	825.4	270.3;312.2;313;326.4;344.1;345.2;376.2;377.2;386.2;417.8;580.3;581.2;719.4;751.2;751.8;783.4;791.6;792.7;793.5;794.5
24164	50.03	1583.3	1583.8	2	3187.6	23901378	2	7	4	1	0	24210		24218	999.5	312.2;610.6;655.4;762.4;763.4
24164	50.03	1583.3	1583.8	2	3187.6	23901378	2	7	4	1	0	24210		24219	784.4	344.1;709.2;710.3;752.3;784.4
24164	50.03	1583.3	1583.8	2	3187.6	23901378	2	7	4	1	0	24210		24220	1233.6	1029.5;1201.6;1202.6
24208	50.08	1055.9	1056.2	3	3187.6	32698684	2	7	4	1	0	24257	376.2;450.2;784.4;825.4;1029.5	24261	825.4	270.1;310.4;312.2;313.1;313.8;336.4;343.1;344.2;345;376.2;400.3;401.1;431.9;450.2;483.2;500.5;562.1;580.4;581.3;654.3;719.4;751.7;766.4;792.9;793.5;794.4
24208	50.08	1055.9	1056.2	3	3187.6	32698684	2	7	4	1	0	24257		24262	1029.5	312;313.2;344.2;345.3;362.1;376.2;394.4;400.1;432.3;453.3;464.3;566.3;580.6;604.3;605.3;608.1;623.4;643.6;646.3;647.3;674.4;687.3;688.3;706.4;719.4;720.5;722.6;729.9;737.2;752.7;761.6;762.5;784.4;785.7;793.3;819;825.4;826.3;905.6;923.5;937.4;955.6;957.1;965.4;996.2;997.6;998.6
24208	50.08	1055.9	1056.2	3	3187.6	32698684	2	7	4	1	0	24257		24263	784.4	330.3;344.1;376.3;414.2;432.2;512.2;564.9;677.2;678.5;710.5;784.5;785.4
24774	50.76	1055.9	1056.2	3	3187.6	11919770	2	7	4	1	0	24818	376.2;450.2;784.4;825.4;999.5;1029.5	24822	825.4	239.2;256.2;270.3;280;312.2;313.1;343.3;344.2;345;368;376.3;377.4;418.4;475.3;580.4;751.4;760.2;762.5;766.5;792.5;793.5;794.4
24774	50.76	1055.9	1056.2	3	3187.6	11919770	2	7	4	1	0	24818		24823	1029.5	294.4;312.1;313.2;316.3;344.2;345.3;356.4;376.3;377.2;394.2;432.1;534.2;535.1;564.6;580.3;594.4;630.4;657.3;674.5;675.8;706.3;719.5;761.5;762.3;769.5;784.5;785.5;793.4;794.6;825.5;925;955.6;969.6;987.5;996.2;997.5;998.5;999.3;1000.6
24774	50.76	1055.9	1056.2	3	3187.6	11919770	2	7	4	1	0	24818		24824	999.5	312.1;326.4;344.3;363.2;375.5;376.1;377.3;403.2;404.2;512.3;548.3;595.2;633.3;643.1;675.2;678.9;720.4;761.7;762.4;763.3;784.4;785.6;786.4;890.9;925.6;938.7;939.8;940.4
24774	50.76	1055.9	1056.2	3	3187.6	11919770	2	7	4	1	0	24818		24825	784.4	344.1;376.2;407.5;456.1;677.5;678.5;742.6;752.3;784.4;785.4
25216	51.3	1583.3	1583.8	2	3187.6	10504419	2	7	4	1	0	25265	376.2;450.2;464.2;784.4;825.4;1029.5;1203.6;1233.6	25271	1029.5	312.1;344.2;345.1;368.1;372.3;373.2;375.4;376.3;377.6;386.2;432.4;436.6;503.2;518.4;548.5;549.7;566.7;567.8;578.3;604.5;622.4;640.2;665.3;683.4;697.2;719.5;720.2;729.4;761.4;762.5;780.3;784.4;785.6;793.5;825.5;826.3;889.7;924.5;938.5;955.4;956.6;965.6;996.3;997.6;998.5;999.5;1030.7
25216	51.3	1583.3	1583.8	2	3187.6	10504419	2	7	4	1	0	25265		25272	825.4	238.1;239.2;270;283;311.4;312.2;313.3;326;342.5;343.5;344.2;345.2;376.2;377.3;402.1;418.4;470.3;475.2;502.3;579.7;580.4;581.3;621.5;719.6;720.3;751.4;752.9;761.4;783.4;791.6;792.8;793.4;794.4
25216	51.3	1583.3	1583.8	2	3187.6	10504419	2	7	4	1	0	25265		25273	784.4	294.1;344.2;438.4;565.7;652.8;784.5;785.4
25216	51.3	1583.3	1583.8	2	3187.6	10504419	2	7	4	1	0	25265		25274	1233.6	778.7;997.6;998.6;1029.6;1030.2
25216	51.3	1583.3	1583.8	2	3187.6	10504419	2	7	4	1	0	25265		25275	1203.6	1032.2;1160.6;1204.9
25309	51.4	1055.9	1056.2	3	3187.6	21908462	2	7	4	1	0	25350	376.2;450.2;784.4;825.4;999.5;1029.5;1233.6	25354	1029.5	312.2;344.2;345.3;351.4;355.6;372.3;376.3;377.2;387.2;432.3;433.6;502.2;528.1;532;544.4;548.3;550.1;564.4;566.3;580.5;581.5;593.9;604.3;608.6;614.5;640.7;643.1;687.1;697.2;703.1;719.3;720.7;729.5;747.2;761.4;762.3;779.4;784.5;785.4;786;793.4;811.5;825.6;923.5;925.4;955.4;956.5;969.6;996.5;997.6;998.7;1000.7
25309	51.4	1055.9	1056.2	3	3187.6	21908462	2	7	4	1	0	25350		25355	825.4	238.1;248.3;253;270;280.1;312.1;313.3;343.6;344.2;345.1;376.3;377.2;386.3;400.2;411.5;418.2;443.4;470.3;580.4;581.3;719.5;751.4;761.9;766.3;792.1;793.4;794.3;808.2
25309	51.4	1055.9	1056.2	3	3187.6	21908462	2	7	4	1	0	25350		25356	999.5	312.2;344.2;345.2;346.3;376.2;520.5;534.4;580.3;581.2;642.3;655.5;657.5;674.5;676.1;688.5;720.7;730.5;761.3;762.1;763.3;785.4;786.3;826.4;905.5;925.2;939.5;940.4;941.1;956.5
25309	51.4	1055.9	1056.2	3	3187.6	21908462	2	7	4	1	0	25350		25357	784.4	284;342.5;348.1;506.3;678.5;783.6;784.3
25309	51.4	1055.9	1056.2	3	3187.6	21908462	2	7	4	1	0	25350		25358	1233.6	387.5;516.6;794.1;826.5;984.7;996.3;997.5;998.5;1127.7;1141.7;1159.3;1201.5;1202.8
25533	51.66	1055.9	1056.2	3	3187.6	13867640	2	7	4	1	0	25580	376.2;450.2;784.4;825.4;999.5;1029.5;1233.6	25587	825.4	238.3;248;256.4;270.1;280.1;302.1;308.6;312.2;313.1;344.2;345.2;362.2;376.2;386.4;408.2;418.2;450.5;497.2;549.1;579.7;580.4;581.3;604.3;654.4;734.4;751.5;752.4;762.1;766.4;767;793.4;794.4
25533	51.66	1055.9	1056.2	3	3187.6	13867640	2	7	4	1	0	25580		25588	1029.5	312.2;326.1;344.2;345.2;351.4;354.1;358.2;376.2;377.1;418.4;432.2;463.4;512.6;534.2;535.3;566.2;580.2;621.2;622.4;704.3;719.7;729.6;752.5;761.4;762;783.2;784.4;785.5;793.5;811.2;814.4;824.5;825.5;892.4;923.3;947.8;955.7;956.8;964.5;995.4;996.7;997.6;998.6
25533	51.66	1055.9	1056.2	3	3187.6	13867640	2	7	4	1	0	25580		25589	999.5	312.1;344.3;345.2;346.2;376.2;377.2;475;567.4;643.9;647.2;675.3;705.1;761.5;762.4;763.3;784.4;785.5;786.3;826.4;827.5;924.5;927.3;956.7
25533	51.66	1055.9	1056.2	3	3187.6	13867640	2	7	4	1	0	25580		25590	784.4	238.2;261;262.3;312.2;344.3;345.2;373.3;470.1;520.3;566.5;667.6;678.4;710.5;785
25533	51.66	1055.9	1056.2	3	3187.6	13867640	2	7	4	1	0	25580		25591	1233.6	345.5;450.2;623.6;997.5;998.7;1029.5;1030.4;1094.8;1142.4;1191.7;1201.6;1234.8
25533	51.66	1583.3	1583.8	2	3187.6	6278495	2	7	4	1	0	25613	376.2;450.2;464.2;784.4;825.4;1029.5	25616	1029.5	302.4;312.1;313;344.2;345.1;348.2;373.1;376.3;377.2;386.1;406.1;421.1;432.1;464.1;484.1;564.6;566.3;567.4;580.2;594.7;622.2;642.4;654.2;674.6;676.5;679.6;687.4;704.2;719.2;729.2;761.5;762.3;763.3;779.3;784.4;785.4;786.9;793.5;825.3;891.4;923.6;924.7;955.4;987.7;996.5;997.6;998.6
25533	51.66	1583.3	1583.8	2	3187.6	6278495	2	7	4	1	0	25613		25617	825.4	236.1;238.3;247.9;256.3;265;270;271;281;312.1;313.1;344.2;345.1;376.2;377.5;401.1;417.6;418.2;434;452.5;460.6;475.2;580.4;581.3;582;621.3;622.2;660.3;719.4;720.4;751.3;761.1;766.7;783.4;792;793.4;794.4;825.8
25533	51.66	1583.3	1583.8	2	3187.6	6278495	2	7	4	1	0	25613		25618	784.4	247.9;314.3;343.7;415.3;416.4;424.1;450.1;456.4;709.5;784.6;785.5
					3200.6 Total	672262
13544	36.3	1589.8	1590.3	2	3200.6	396482	0	7	4	2	0	13609	376.2		0
13624	36.4	1589.8	1590.3	2	3200.6	275780	0	7	4	2	0	13699	260.1		0
					3211.6 Total	147315080
24164	50.03	1063.9	1063.9	3	3211.6	19173544	1	5	5	2	0	24211	260.1;376.2;450.2;474.2;825.4;1029.5	24221	825.4	248.2;270.3;280.1;312.1;319.1;344.2;345.2;368.4;376.2;418.2;443.5;556.2;578.3;580.3;581.2;733.3;751.3;783.5;793.6;794.4
24164	50.03	1063.9	1063.9	3	3211.6	19173544	1	5	5	2	0	24211		24222	1029.5	312;334.6;344.4;345.2;376.1;377.2;465.2;687.4;785.4;793.7;825.6;955.6;997.6;998.5;1030.7
24256	50.13	1063.9	1064.2	3	3211.6	17845004	1	5	5	2	0	24306	260.1;376.2;450.2;825.4;999.5;1029.5	24312	825.4	238.3;239.1;248.3;255.9;271.1;280.1;311.1;312.1;326.1;343.1;344.3;345.2;354.2;376.3;377.4;418.3;503.2;535.1;557.1;576.1;580.3;581.4;719.5;743.3;750.7;751.4;761.5;784.5;792.5;793.4;794.3
24256	50.13	1063.9	1064.2	3	3211.6	17845004	1	5	5	2	0	24306		24313	1029.5	312.3;344.2;355.1;420.7;622.4;762.2;825.4;955.7;997.6
24256	50.13	1063.9	1064.2	3	3211.6	17845004	1	5	5	2	0	24306		24314	999.5	344.5;384.3;572.7;762.4;785.3;826.7;828.4;937.5;938.6;939.4
24523	50.45	1063.9	1064.2	3	3211.6	18477660	1	5	5	2	0	24563	260.1;376.2;450.2;825.4;999.5;1029.5	24567	825.4	238.2;248.1;270.2;274.1;280.2;312.2;313.3;344.2;345.1;376.1;377.2;400.3;418.3;428.1;534.2;580.4;581.3;687.3;717.4;719;719.8;751.3;752.7;761.1;792.2;793.4;794.5;795.7;825.4
24523	50.45	1063.9	1064.2	3	3211.6	18477660	1	5	5	2	0	24563		24568	1029.5	344.3;642.2;825.6;954.6;955.5;997.5;998.4;1031.5
24523	50.45	1063.9	1064.2	3	3211.6	18477660	1	5	5	2	0	24563		24569	999.5	344.5;906.6;938.6
					3217.6 Total	43484675
23669	49.45	1065.9	1066.2	3	3217.6	8696935	1	8	4	1	0	23720	260.1;376.2;406.2;450.2;474.2;842.4;784.4;825.4;999.5;1029.5;1233.6	23725	825.4	238;280.1;308.1;310.7;312.1;316.1;326.1;343.6;344.2;345.3;374.4;375.1;376.3;377.2;407.6;418.2;533.6;579.3;580.3;610.4;611.2;654.2;751.5;752.4;766.4;784.3;793.4;794.3;795.1
23669	49.45	1065.9	1066.2	3	3217.6	8696935	1	8	4	1	0	23720		23726	1029.5	310.5;311.6;342.4;343.1;344.1;374.2;375.2;376.1;406.2;407.2;565;567.2;761.4;784.3;785.4;817.5;825.7;923.5;924.5;954.6;955.6;968.8;997.4;998.6
23669	49.45	1065.9	1066.2	3	3217.6	8696935	1	8	4	1	0	23720		23727	999.5	344.2;345.1;346.1;376.2;605.1;642.4;736.5;785.6;895.9;939.4;940.6;956.5;957.6;1006.4
23669	49.45	1065.9	1066.2	3	3217.6	8696935	1	8	4	1	0	23720		23728	784.4	294;646.3;648.3;710.7;784.8
23669	49.45	1065.9	1066.2	3	3217.6	8696935	1	8	4	1	0	23720		23729	1233.6	1027.5;1029.4;1159.7;1234.7;1322.4
					3344.7 Total	50338235
24817	50.82	1108.2	1108.6	3	3344.7	10067647	2	6	4	2	0	24862	376.2;450.2;784.4;825.4;999.5;1029.5;1203.6	24866	825.4	238.4;267.1;280;311.6;312.2;313.1;336;344.2;345.1;368.3;376.1;377.3;378;400.3;580.4;581.4;718.3;719.4;743.5;751.5;761.4;766.3;791.5;792.8;793.5;794.5;795.1;826.5
24817	50.82	1108.2	1108.6	3	3344.7	10067647	2	6	4	2	0	24862		24867	1203.6	344.3;345.2;376.2;622.5;761.2;784.5;826.4;828.5;955.5;965.4;996.2;997.5;998.6;1162.8;1170.7;1204.8;1205.7
24817	50.82	1108.2	1108.6	3	3344.7	10067647	2	6	4	2	0	24862		24868	999.5	344.1;345;376.1;377.2;642.2;643.5;762.3;785.6;793.7;828.5;939.8;940.5;941.2
24817	50.82	1108.2	1108.6	3	3344.7	10067647	2	6	4	2	0	24862		24869	1029.5	344;450.1;793.4;794.3;825.5;826.4;996.6;997.7;998.5;1030.6
24817	50.82	1108.2	1108.6	3	3344.7	10067647	2	6	4	2	0	24862		24870	784.4	344.6;511.2;534.2;615.3;785.5;864.5
					3374.7 Total	6.29566e+08
25263	51.35	1118.2	1118.9	3	3374.7	8904018	1	7	4	2	0	25311	376.2;450.2;784.4;825.4;999.5;1029.5;1233.6	25318	1029.5	303.3;312.2;325.9;333;336;341.8;343.4;344.2;345.1;354;368;372.3;373.1;376.2;377.1;378.8;386.4;403.5;432.2;433.4;462.2;464.1;484.3;502.1;508.6;516.2;521.6;535.3;550.4;564.3;566.4;578.3;581.6;589.2;594.4;612.6;622.3;623.6;629.3;643.3;646.5;654.5;655.2;656.3;674.6;676.5;687.5;705.3;719.4;720.3;729.4;730.3;738.6;747.7;761.4;762.4;778.1;779.2;780.4;784.4;785.4;786.4;825.4;891.5;922.5;923.5;924.4;954.7…
25263	51.35	1118.2	1118.9	3	3374.7	8904018	1	7	4	2	0	25311		25319	825.4	233.1;248.1;270.2;281;308.2;312.1;344.2;345;350.3;375.1;376.2;377.2;385.9;418.2;535.3;580.4;581.4;610.3;720.4;751.6;752.3;761.4;766.4;767.1;782.8;784.3;793.5;794.4
25263	51.35	1118.2	1118.9	3	3374.7	8904018	1	7	4	2	0	25311		25320	999.5	299.1;312.1;313.1;344.2;345.2;355.1;376.1;377.2;395.3;465.1;502.7;503.3;534.5;544.4;551;564.9;566.4;567.1;571.9;578.1;595.4;609.2;611.8;623.7;632.2;642.1;643.4;657.5;674.2;675.6;676.4;680.4;719.2;722.4;730.5;731.3;733.4;761.4;762.4;763.4;764.2;780.4;784.6;785.4;786.6;859.7;924.3;925.6;926.4;939.6;940.7;944.8;956.6;957.2;967.5
25263	51.35	1118.2	1118.9	3	3374.7	8904018	1	7	4	2	0	25311		25321	784.4	225.2;244.9;252;274.9;294.2;301.6;303.9;312.1;330;344.3;348.4;376.2;442;460.1;461.2;520.4;564.7;565.5;566.2;660.1;678.4;679.1;709.4;710.8;711.5;725.5;734.4;752.4;784.5;785.5
25263	51.35	1118.2	1118.9	3	3374.7	8904018	1	7	4	2	0	25311		25322	1233.6	465;622.2;623.6;647.2;784.6;846.1;854.2;933.7;982.7;997.3;997.9;998.5;1026.4;1027.6;1029.6;1030.4;1159.8;1160.4;1191.6;1201.6;1202.5;1204.5;1214.5;1215.5;1234.5
25309	51.4	1676.9	1677.4	2	3374.7	1712907	1	7	4	2	0	25370	376.2;464.2;784.4;825.4;1029.5;1233.6	25377	1029.5	294.2;302.1;312.1;313.2;316.2;336.3;343;344.2;345.2;346;354.4;368.2;372.3;376.2;377.1;400.1;404.1;405.3;407.2;432.3;432.9;436.6;501.4;502.3;514.5;532.6;534.2;548.2;550.3;552.5;564.5;566.3;578.3;580.3;594.4;595.6;600.6;603.9;604.6;608.7;610.4;620.6;622.5;641.2;642.3;644.2;646.5;654.4;656.3;672.5;674;675.4;687.5;688.3;689.3;703;704.3;705.3;706.9;719.4;721.1;726.3;729.4;730.4;733.5;748.3;761.4;762.4…
25309	51.4	1676.9	1677.4	2	3374.7	1712907	1	7	4	2	0	25370		25378	784.4	244;257;264.2;270.8;280;294.2;312.1;326.1;344.1;376.2;411.2;438.6;444.6;460.1;492.8;494.3;520.2;541.3;566.1;624.2;678.2;709.1;710.3;711.5;721.4;784.5;785.3
25309	51.4	1676.9	1677.4	2	3374.7	1712907	1	7	4	2	0	25370		25379	825.4	312.2;344.2;376.2;377.3;418;580.4;581.4;654;719.4;751.4;766.6;784.2;793.4;794.2;795.2
25309	51.4	1676.9	1677.4	2	3374.7	1712907	1	7	4	2	0	25370		25380	1233.6	344.1;374.1;376.3;386.2;464.3;565.9;595.1;636.4;654.5;784.8;812.6;826.4;995.6;997.5;998.5;999.1;1027.5;1029.6;1030.8;1127.5;1142.5;1159;1159.7;1160.5;1191.7;1192.7;1201.7;1202.7;1235
25309	51.4	838.9	839.2	4	3374.7	786067	1	7	4	2	0	25392	376.2;450.2;1029.5	25394	1029.5	312.1;313.1;343.1;344.2;345.1;354;368.2;369.1;372.1;375.5;376.3;377.3;386.3;404.2;428.1;432.4;433.2;464.1;507.1;527.2;534.1;548.4;566.3;567.4;573.2;577.1;578.4;591.2;594.3;604.4;622.5;623.3;630.4;642.4;646.3;647.3;654.3;656.2;657.2;662.2;674.1;675.4;676.2;685.9;687.4;688.3;689.4;703.3;704.4;706.5;708.4;719.3;720.8;730.2;735.4;738.4;752.4;761.5;762.4;780.6;784.5;785.5;793.7;825.3;892.7;923.5;924.5…
25533	51.66	838.9	839.4	4	3374.7	2.86064e+06	1	7	4	2	0	25615	376.2;450.2;784.4;825.4;1029.5;1233.6	25622	1029.5	312.2;313.2;342.8;344.2;345.2;346.2;370.1;376.2;377.2;382.1;390.6;404.2;432.4;433.1;464.3;502.3;506;532.2;534.3;536.3;550.3;553.4;564.4;566.1;566.8;576.4;578.2;580.3;583.2;594.6;609.5;612.4;622.3;623.4;633.2;637.5;642.2;646.5;675;687.3;688.2;719.5;720.5;729.5;748.4;761.4;762.4;779.3;783.7;784.6;785.5;825.8;826.6;923.5;924.5;925.2;955.6;956.5;966.5;970.5;987.9;995.3;996.4;997.6;998.5;999.4;1030.6
25533	51.66	838.9	839.4	4	3374.7	2.86064e+06	1	7	4	2	0	25615		25623	784.4	220.1;225.1;252;294.3;312.3;318.2;326.2;342;342.7;344.3;349.3;358;360.3;365.4;376.2;382.3;397.3;402.2;414.3;424.1;436.6;442.1;448.3;451.1;460;470.4;471.3;488.6;502.2;520.4;521.1;534.4;538.2;564.4;566.5;594.4;603.3;604.4;622.3;646.4;647.5;652.4;660.1;666.3;678.2;679.2;683.6;688.5;709.4;710.4;711.3;752.3;766.3;784.5;785.5
25533	51.66	838.9	839.4	4	3374.7	2.86064e+06	1	7	4	2	0	25615		25624	825.4	252.1;258.3;263.1;308.1;312.2;344.2;344.9;376.1;377.5;418;462.3;482.4;580.5;581.6;604.3;654.4;687.4;709.5;751.3;752.3;764.4;766.5;767.2;785.8;793.5;794.5
25533	51.66	838.9	839.4	4	3374.7	2.86064e+06	1	7	4	2	0	25615		25625	1233.6	376.3;433.2;802.6;997.6;998.4;1029.5;1030.2;1031.2;1032;1045.8;1158.6;1159.7;1160.6;1192.5;1201.7;1202.4;1235.7;1483.8;1524.8;1886
25578	51.72	1118.2	1118.6	3	3374.7	73118840	1	7	4	2	0	25627	376.2;784.4;825.4;1029.5;1233.6	25631	1029.5	312.2;313.1;343.3;344.2;345.2;348.2;372;376.2;377.3;386.6;414.2;428.1;432.1;464.4;470.1;520.4;538;548.9;566.4;580.2;604.8;610.3;622.3;646.4;673.4;687.7;690.4;703.5;707.4;716.2;719.4;729.7;761.4;762.5;784.5;785.3;825.5;860.4;923.6;924.4;955.8;956.5;965.5;997.5;998.5
25578	51.72	1118.2	1118.6	3	3374.7	73118840	1	7	4	2	0	25627		25632	784.4	252.2;311.9;344.2;399.9;442.3;456.2;470.5;472.7;475.5;520.2;624.3;628.6;633.6;646.2;710.4;752.8;784.5;785.4
25578	51.72	1118.2	1118.6	3	3374.7	73118840	1	7	4	2	0	25627		25633	825.4	309;342.1;344.2;376.1;377.1;475.5;580.6;766.5;793.4
25578	51.72	1118.2	1118.6	3	3374.7	73118840	1	7	4	2	0	25627		25634	1233.6	450.5;981.5;997.6;998.4;1029.5;1141.3;1159.6;1192.6;1200.9;1202.5
25578	51.72	1676.8	1677.4	2	3374.7	13067006	1	7	4	2	0	25629	376.2;464.2;784.4;825.4;1029.5;1233.6	25640	1029.5	297.1;310.4;311;312.2;313.1;314.1;318.1;329.1;334.2;342.5;343.4;344.2;345.2;359;372.3;373;376.2;377.3;382.2;386.2;387.5;400.4;404.2;411.1;426.1;427;430.3;432.2;502.4;518;532;535.3;536.1;566.3;580.3;593.4;594.2;595.2;604.4;608.4;612.1;622.3;639.9;642.2;674.3;675.5;687.3;688.5;697.3;703.3;718;719.5;720.4;726.4;728.6;729.3;730.6;753.7;761.4;762.5;777.2;779.5;784.5;785.4;786;811.7;826.2;889.7;893.6;9…
25578	51.72	1676.8	1677.4	2	3374.7	13067006	1	7	4	2	0	25629		25641	784.4	312.1;313.5;328.1;344.1;348;360.7;376.3;564.7;566.3;710.4;784.5;785.3
25578	51.72	1676.8	1677.4	2	3374.7	13067006	1	7	4	2	0	25629		25642	825.4	280.2;309.7;344.1;354.3;376.4;516.5;580.4;654.3;655;751.6;752.7;784.3;793.4;794
25578	51.72	1676.8	1677.4	2	3374.7	13067006	1	7	4	2	0	25629		25643	1233.6	376.1;594.2;636.4;654.5;827.6;997.5;998.6;1014.7;1029.6;1030.6;1061.1;1159.5;1191.5;1200.8;1201.6;1203.1;1234.4;1996.2
25798	51.97	1676.8	1677.4	2	3374.7	582042	1	7	4	2	0	25858	260.1;376.2;450.2;464.2;825.4;1029.5;1203.6	25861	1029.5	312.3;344.1;369.5;373.1;376.3;414.5;430.6;432.4;566.1;612.2;622.2;687.3;719.6;720.4;747.5;761.4;784.7;793.5;924.6;955.1;956.6;997.5;998.8;1030.8
25798	51.97	1676.8	1677.4	2	3374.7	582042	1	7	4	2	0	25858		25862	825.4	248.1;344.2;376;580.4;581.1;792.3;793.6
25798	51.97	1676.8	1677.4	2	3374.7	582042	1	7	4	2	0	25858		25863	1203.6	1031.5;1708
26165	52.44	1118.2	1121.9	3	3374.7	1.33965e+06	1	7	4	2	0	26237	260.1;376.2;406.2;450.2;464.2;825.4;999.5;1029.5	26242	825.4	312.2;323;344.2;345.1;376.3;580.5;751.4;792.4;793.4;794.4
26165	52.44	1118.2	1121.9	3	3374.7	1.33965e+06	1	7	4	2	0	26237		26243	1029.5	373.7;432.8;747.4;761.4;762.5;784.3;795.3;815.6;941.6;955.7;987.6;997.5
26165	52.44	1118.2	1121.9	3	3374.7	1.33965e+06	1	7	4	2	0	26237		26244	999.5	342.3;345.2;580.3;676.2;761.6;762.4;782.3
26337	52.64	1118.2	1118.9	3	3374.7	3350109	1	7	4	2	0	26401	260.1;376.2;450.2;464.2;784.4;825.4;999.5;1029.5;1233.6	26407	1029.5	298.2;312.2;312.9;316.3;328.4;336;344.2;345.2;345.9;359.1;372.3;373.9;376.3;377.3;387.3;394.3;418.2;432.2;433.3;452.1;464.4;482.5;492.5;506;517.3;534.3;535.2;536.3;548.4;566.4;567.3;572.4;580.4;581.3;590.2;594.3;595.2;604.6;611.4;622.4;623.5;630.5;639.6;641.5;642.4;643.3;646.4;674.3;675.2;687.4;688.4;703.6;704.6;705.6;706.3;719.4;720.3;721.5;729.4;730.5;752.4;761.5;762.4;780.3;784.4;785.3;787.5;7…
26337	52.64	1118.2	1118.9	3	3374.7	3350109	1	7	4	2	0	26401		26408	999.5	281.2;312;313;315.5;344.2;345.2;346.3;368;373;376.3;377.3;378.1;431.4;432.4;512.4;529.2;542.2;565.1;566.2;579.2;580.3;594.2;595.2;623.2;632.7;633.4;644.4;646.2;654.5;657.3;674.2;675.3;676.4;677.4;720.4;721.2;755.5;761.4;762.5;763.5;764.3;784.4;785.5;786.6;925.7;956.5;957.4;966.4
26337	52.64	1118.2	1118.9	3	3374.7	3350109	1	7	4	2	0	26401		26409	825.4	279.1;312.2;344.2;345.4;375.3;376.4;377.1;418.1;530.4;580.3;611.3;654.2;750.3;751.4;766.5;767.1;793.4;794.2;794.8
26337	52.64	1118.2	1118.9	3	3374.7	3350109	1	7	4	2	0	26401		26410	784.4	242.4;293.2;294.2;301.2;311.9;344.2;345.3;346;356.1;386.3;434.8;459.9;488.1;502.2;520.8;566.2;567.2;595.2;646.5;677.5;678.3;709.4;710.4;711.4;753;767.5;784.5;785.9
26337	52.64	1118.2	1118.9	3	3374.7	3350109	1	7	4	2	0	26401		26411	1233.6	404.2;654.6;814.7;844.5;845.5;983.6;997.6;998.6;1012.7;1029.6;1030.6;1041.2;1094.3;1127.5;1128.7;1159.5;1160.8;1191.7;1200.7;1201.8;1202.6;1234.7
26424	52.75	1676.9	1677.4	2	3374.7	2128253	1	7	4	2	0	26494	376.2;464.2;784.4;825.4;999.5;1029.5	26503	1029.5	312.2;330.4;342.4;344.1;345.1;351.2;354.5;362.2;372.1;374.2;376.3;377.4;386.1;432.3;450.4;465.4;516.3;533;534.1;535.3;536.1;563.1;566.4;567.3;580.4;581.4;590.3;594.2;596.5;604.4;610.3;622.4;623.4;632.6;635.3;674.4;687.5;688.2;704.4;705.5;706.4;719.4;720.4;729.5;748.3;755.5;761.4;762.6;784.6;785.4;812.3;835.4;838.1;892.3;919.5;923.5;934;955.6;956.4;994.9;997.5;998.6;999.6;1029.6;1030.5
26424	52.75	1676.9	1677.4	2	3374.7	2128253	1	7	4	2	0	26494		26504	784.4	344.1;375.9;409.3;438.4;694.4;766.3;783.6;784.4;785.4
26424	52.75	1676.9	1677.4	2	3374.7	2128253	1	7	4	2	0	26494		26505	825.4	280.4;344.2;376.2;386;580.2;751.2;766.4;793.6
26424	52.75	1676.9	1677.4	2	3374.7	2128253	1	7	4	2	0	26494		26506	999.5	312.1;313.4;344.3;345.2;377.1;433.3;568.8;595.8;622.3;675.3;761.4;762.3;764.1;785.5;786.5;967.5
26649	53.01	1676.8	1677.4	2	3374.7	544889	1	7	4	2	0	26712	376.2;638.3;784.4;825.4;1029.5	26717	1029.5	312.1;343.3;344.2;345.4;374.2;376.3;432.2;594.1;622.4;655.4;656.1;675.4;761.4;779.5;784.5;785.5;792.7;814.6;955.4;997.5;998.5;999.1;1029.5
26649	53.01	1676.8	1677.4	2	3374.7	544889	1	7	4	2	0	26712		26718	825.4	312;344.1;376.2;580.3;792.6;793.6
26649	53.01	1676.8	1677.4	2	3374.7	544889	1	7	4	2	0	26712		26719	784.4	344.2;376.4;784.4;1462
26723	53.11	1118.2	1118.6	3	3374.7	6615697	1	7	4	2	0	26765	376.2;450.2;464.2;784.4;825.4;1029.5;1233.6	26769	1029.5	294.2;295;311.5;312.2;313.1;326.1;336.5;342.5;343.4;344.2;345.2;348.3;352.6;354.2;368.1;370.6;372;375.4;376.2;377.1;386.4;394.2;400.1;404.1;405.2;406.3;432.2;450;454.1;458.2;461.2;465.3;502.8;517.3;523.5;532.3;534.2;548.2;551.3;560.1;566.2;567.2;574.4;578.1;580.4;594.3;595.4;608.2;610.4;612.2;622.3;623.2;642.3;644.3;646.3;654.5;655.9;674.2;675.6;687.5;688.3;701.3;706.5;719.2;720.4;729.2;730.3;733…
26723	53.11	1118.2	1118.6	3	3374.7	6615697	1	7	4	2	0	26765		26770	825.4	275.9;280;310.2;312.3;326.2;336;343.6;344.3;345.1;376.1;386.2;464.1;474.9;580.3;581.1;654.4;702.2;720.8;751.4;752.6;766.5;784.6;792;793.5;794.6;826.4
26723	53.11	1118.2	1118.6	3	3374.7	6615697	1	7	4	2	0	26765		26771	784.4	247;251.9;258.2;261.1;277;301.1;302;312.1;344.2;360;371.3;374.5;376.3;392.1;460.4;471.3;502;520.3;550.2;562.4;566.2;594.4;605.6;624.2;646.3;647.1;649.3;679;709.7;710.5;711.6;752.4;753.5;754.8;784.5;785.4
26723	53.11	1118.2	1118.6	3	3374.7	6615697	1	7	4	2	0	26765		26772	1233.6	344.3;432.5;464.3;636.4;637.1;654.5;780.3;841.3;909.6;987.6;996.7;997.5;998.5;1001.6;1028.6;1029.5;1030.5;1140.5;1141.9;1142.8;1159.7;1160.6;1191.1;1200.4;1201.7;1202.7;1234.7
26850	53.27	1676.8	1677.4	2	3374.7	3.06389e+06	1	7	4	2	0	26890	376.2;464.2;784.4;825.4;999.5;1029.5;1233.6	26896	1029.5	311.4;312.2;313.5;323;334.3;336.2;342.4;344.2;345.1;354.6;362.4;368.4;372.2;376.3;377.3;386.2;394.2;396.2;400.1;404.3;418;432.4;433.1;464.4;494.4;502.2;517.3;532.2;534.2;554.2;566.2;567.4;604.4;608.3;610.5;612.2;622.3;623.1;642.2;646.5;647.8;654.5;669.3;674.4;675.6;688.4;698.3;705.4;706.3;719.6;720.6;729.4;747.7;761.5;762.4;779.3;784.5;785.5;793.2;803.4;893.4;923.6;924.5;925.4;955.4;956.5;965.6;9…
26850	53.27	1676.8	1677.4	2	3374.7	3.06389e+06	1	7	4	2	0	26890		26897	784.4	290;294.2;323;344.1;348;360.2;376.1;410.1;415.2;473.7;566.4;594.3;638.5;709.5;711.7;751.9;784.4;785.3
26850	53.27	1676.8	1677.4	2	3374.7	3.06389e+06	1	7	4	2	0	26890		26898	999.5	312.9;344.1;345.2;346.1;374.1;375.8;376.5;377.3;378.2;387.1;412.2;434.2;567;604.1;642.3;647.5;674.5;675.2;688.7;720.7;729.3;730.4;737.4;748.1;761.4;762.7;763.4;764.2;784.5;785.6;786.3;826.6;937.6;966.4
26850	53.27	1676.8	1677.4	2	3374.7	3.06389e+06	1	7	4	2	0	26890		26899	825.4	312.2;344.2;580.5;766.5;793.4
26850	53.27	1676.8	1677.4	2	3374.7	3.06389e+06	1	7	4	2	0	26890		26900	1233.6	376;431.8;502.3;564.4;566.5;762.4;811.8;816.4;846.5;922.6;955.7;997.6;998.4;999.7;1029.5;1030.6;1085.8;1142;1159.7;1160.5;1191.5;1200.7;1201.8;1202.6
26885	53.32	838.9	839.4	4	3374.7	674528	1	7	4	2	0	26946	376.2;450.2;784.4;825.4;1029.5;1233.6	26949	1029.5	312.2;313.2;326.3;327.1;342.7;343.3;344.2;345.3;346;360.1;363.5;368.3;372.2;376.3;377.2;378.4;384.8;386.4;403.9;432.2;433.2;461.3;508.6;517.4;534.4;548.2;564.1;566.3;579.4;582.4;586.2;590.4;595.6;604.4;608.4;612.4;622.4;623.2;636.3;642.4;643.5;645.1;646.3;674.5;687.3;688.2;689.3;702.3;704.2;719.4;729.2;747.5;760.7;761.5;762.5;779.4;784.5;785.3;794.5;809.5;860.4;902.5;923.5;924.4;933.5;955.4;956.8…
26885	53.32	838.9	839.4	4	3374.7	674528	1	7	4	2	0	26946		26950	784.4	284.1;287.2;295.2;326.1;342.7;344.2;375.1;376.1;377.1;384.4;406.2;410.3;413.4;438.1;442.3;460.2;464.3;470.2;472.4;474.1;565.3;566.4;604.3;646.4;679.3;710.5;711.5;720.6;724.6;752.9;767.3;784.5;785.5
26885	53.32	838.9	839.4	4	3374.7	674528	1	7	4	2	0	26946		26951	825.4	270;298;312.4;343.5;344.4;345.1;376.2;391.3;418.6;580.3;654.6;655.7;719.4;766.4;767.4;783.8;793.5
26885	53.32	838.9	839.4	4	3374.7	674528	1	7	4	2	0	26946		26952	1233.6	376.3;464;566.1;636.4;639.3;707;827.4;845.4;996.1;997.6;998.7;1029.6;1046.2;1094.8;1127.3;1142.8;1143.7;1159.5;1160.8;1201.5;1202.8;1233.5;1234.6;1428.5;1602.6
26968	53.43	1118.2	1118.6	3	3374.7	27704342	1	7	4	2	0	27008	376.2;450.2;464.2;784.4;825.4;1029.5;1203.6;1233.6	27012	1029.5	312.1;344.2;345.3;360.1;376.2;377.2;378.3;382.2;432.1;464.3;504.2;534.1;550.2;565.3;566.3;593.8;610.2;622.3;623.4;643.3;645.1;678.2;687;687.6;688.3;707.4;719.5;720.7;729.5;737.6;761.5;762.5;779.9;784.5;785.6;811.8;922.2;923.6;924.5;955.5;965.6;987.6;997.6;998.5
26968	53.43	1118.2	1118.6	3	3374.7	27704342	1	7	4	2	0	27008		27013	999.5	312.3;344.2;345.1;347.3;376.2;377.2;378.1;433.1;535.1;565.8;594.3;675.3;720.6;761.4;762.4;763.4;785.5;786.2;925.5;966.6;967.6;968.4
26968	53.43	1118.2	1118.6	3	3374.7	27704342	1	7	4	2	0	27008		27014	784.4	312.1;344.3;346.1;358.2;446.1;492.3;521.3;565.7;666.7;677.3;710.3;720.2;753.1;784.3;785.2
26968	53.43	1118.2	1118.6	3	3374.7	27704342	1	7	4	2	0	27008		27015	825.4	312.1;344.3;345.1;374.2;376.1;418;557.5;580.3;581.6;734.4;766.5;793.1;794.6
26968	53.43	1118.2	1118.6	3	3374.7	27704342	1	7	4	2	0	27008		27016	1233.6	418.5;464.2;608.5;827.6;997.4;998.6;1029.7;1030.4;1159.5;1160.8;1200.5;1202.5
27051	53.53	1676.8	1677.9	2	3374.7	1.85232e+06	1	7	4	2	0	27100	260.1;376.2;464.2;784.4;825.4;1029.5	27111	1029.5	344.3;354.1;376.4;436.3;460.3;594.3;675.5;719.6;761.2;762.4;784.4;785.4;825.4;858.6;923.3;955.7;997.5;998.4;999.2;1030.6
27051	53.53	1676.8	1677.9	2	3374.7	1.85232e+06	1	7	4	2	0	27100		27112	825.4	262.3;344.2;376.1;580.5;611.4;792.7;793.4
27051	53.53	1676.8	1677.9	2	3374.7	1.85232e+06	1	7	4	2	0	27100		27113	784.4	269.9;784.3
					3391.7 Total	220884776
25396	51.51	1123.9	1124.6	3	3391.7	30873152	2	8	4	1	0	25439	376.2;784.4;825.4;999.5;1029.5;1233.6	25443	1029.5	295.2;312.2;313.2;344.2;345.2;346.1;359.4;368.1;372.4;373.1;375.3;376.3;387.2;404.1;432.5;447.2;530.3;564.5;573.7;595;622.4;632.5;643.4;664.5;674.4;687.3;688.4;729.2;747.3;761.3;762.3;779.5;784.5;785.6;804.2;812.5;923.5;924.7;925.5;937.6;955.4;956.6;965.5;979.6;987.3;997;997.6;998.5
25396	51.51	1123.9	1124.6	3	3391.7	30873152	2	8	4	1	0	25439		25444	999.5	311.8;312.8;343.6;344.2;345.2;376.3;377;377.8;432;433.4;609.4;642.3;649.2;674.2;676.1;729.3;730.5;761.5;762.7;763.4;764.1;784.7;785.4;786.9;787.7;816.7;894.5;925.6;950.5;956.2;967.7
25396	51.51	1123.9	1124.6	3	3391.7	30873152	2	8	4	1	0	25439		25445	784.4	219.1;286.1;344.1;358;376.4;377;397.2;470.2;566.2;611.5;709.6;710.6;711.6;752.5;784.5;785.4
25396	51.51	1123.9	1124.6	3	3391.7	30873152	2	8	4	1	0	25439		25446	825.4	238;342.6;344.1;376.2;581.3;654.2;702.2;766.5;767.3;784.4;794.6
25396	51.51	1123.9	1124.6	3	3391.7	30873152	2	8	4	1	0	25439		25447	1233.6	432.1;464.4;594.4;668.3;996.5;997.5;998.5;1029.5;1030.7;1141.6;1201;1202.4
25533	51.66	1685.4	1685.9	2	3391.7	16629754	2	8	4	1	0	25579	376.2;464.2;784.4;825.4;1029.5;1233.6	25583	1029.5	312.2;344.2;345.2;372.3;376.2;377.3;386.4;418.4;432.2;464;500.6;534.5;549.3;558.2;562.3;566.3;578.3;594.8;599.6;605.6;622.4;655.1;687.6;688.8;705.5;719.5;720.3;729.4;747.2;753.2;761.3;762;779.2;784.5;785.3;892.4;923.7;924.5;955.5;956.5;987.7;996;997.6;998.5
25533	51.66	1685.4	1685.9	2	3391.7	16629754	2	8	4	1	0	25579		25584	784.4	344.1;374.7;386.9;448.2;784.4
25533	51.66	1685.4	1685.9	2	3391.7	16629754	2	8	4	1	0	25579		25585	825.4	344.1;345.3;376.3;377.2;580.5;581.3;615.2;791.9;793.4
25533	51.66	1685.4	1685.9	2	3391.7	16629754	2	8	4	1	0	25579		25586	1233.6	407.3;464.1;622.3;636.1;826.5;996;996.9;997.6;998.8;1026.7;1029.6;1030.8;1159.7;1200.1;1201.7
					3415.7 Total	115141660
24303	50.19	1131.9	1132.2	3	3415.7	5408233	1	6	5	2	0	24349	260.1;376.2;450.2;464.2;1029.5;825.4	24354	825.4	238.1;248.1;270.3;279.8;312.2;341;344.3;345.2;376.2;377.2;400.4;410.4;418.3;534;547.9;580.4;581.3;619.3;638.3;719.6;720.5;751.5;761.3;791.7;792.6;793.4;794.5
24303	50.19	1131.9	1132.2	3	3415.7	5408233	1	6	5	2	0	24349		24355	1029.5	344.3;373.1;608.3;760.9;784.6;825.6;997.7;998.6
25671	51.82	1131.9	1132.2	3	3415.7	12662747	1	6	5	2	0	25715	260.1;376.2;450.2;464.2;784.4;825.4;1029.5;1233.6	25719	825.4	240.1;256.1;270;271;273.9;281;310.2;311;312.1;313.1;326.6;344.2;344.8;345.4;376.3;377.1;418.1;419;579.7;580.4;581.1;582.1;719.4;751.3;752.7;761.3;762.7;766.6;792.2;793.4;794.4
25671	51.82	1131.9	1132.2	3	3415.7	12662747	1	6	5	2	0	25715		25720	1029.5	312.4;336.1;344.1;345.2;372.3;376.2;432.3;437.1;500.2;534.3;566.2;609.2;622.5;642.4;675.5;703.2;719.3;761.7;784.4;785.5;793.5;825.5;955.5;997.6;998.5
25671	51.82	1131.9	1132.2	3	3415.7	12662747	1	6	5	2	0	25715		25721	784.4	345.4;374.2;604.5;784.5
25671	51.82	1131.9	1132.2	3	3415.7	12662747	1	6	5	2	0	25715		25722	1233.6	938.2;997.1;1029.7;1201.1;1202.9
25875	52.07	1131.9	1132.6	3	3415.7	17891402	1	6	5	2	0	25917	260.1;376.2;450.2;464.2;784.4;825.4;1029.5	25921	825.4	239.1;248;256.3;269;271;280;311.4;312.2;343.4;344.2;345.2;347.8;376.3;377.2;400.2;418.5;432.4;534.4;580.4;581.3;719.4;751.2;762.3;793.4;794.4;795.1
25875	52.07	1131.9	1132.6	3	3415.7	17891402	1	6	5	2	0	25917		25922	1029.5	312.2;344.2;372.1;376.3;377.1;386.2;392.9;432.2;480.1;533.9;674.2;687.3;719.4;761.4;784.4;785.5;825.5;826.6;923.7;948.5;955.4;997.6;998.7
25875	52.07	1131.9	1132.6	3	3415.7	17891402	1	6	5	2	0	25917		25923	784.4	344.1;507.7;566.7;710.3;784.4
					3548.7 Total	4.62628e+07
26089	52.34	1763.9	1764.9	2	3548.7	3.95538e+06	2	7	4	2	0	26131	260.1;376.2;450.2;784.4;825.4;999.5;1029.5;1203.6	26135	1203.6	344.3;344.9;376.2;377.4;386.2;414.2;420.1;432.3;578.4;622.2;642.3;686.7;719.6;720.3;761.4;762.2;784.4;785.6;893.5;922.2;955.5;997.6;998.6;999.3;1203.7;1204.7;1205.3
26089	52.34	1763.9	1764.9	2	3548.7	3.95538e+06	2	7	4	2	0	26131		26136	999.5	281.2;311.3;312.2;313.2;330.3;331.2;344.2;345.2;346.3;376.3;377.1;401.3;564;566.3;567.2;568.4;605.3;622.7;674.6;676.4;703.5;704.2;719.5;720.6;730.2;761.5;762.5;763.5;784.5;785.5;786.5;828.4;890.5;922.9;956.5;966.4
26089	52.34	1763.9	1764.9	2	3548.7	3.95538e+06	2	7	4	2	0	26131		26137	1029.5	344.2;376.2;377.2;404.1;534.2;566.5;579;706.4;719.3;924.4;956.4;997.6;998.8
26089	52.34	1763.9	1764.9	2	3548.7	3.95538e+06	2	7	4	2	0	26131		26138	784.4	316.2;344.1;360;411.1;565.7;566.5;710.1;752.6;784.5;785.8
26089	52.34	1763.9	1764.9	2	3548.7	3.95538e+06	2	7	4	2	0	26131		26139	825.4	344.1;376.2;419;580.7;793.4
26293	52.59	1763.9	1764.9	2	3548.7	4439632	2	7	4	2	0	26339	376.2;450.2;784.4;825.4;1029.5;1203.6	26344	1029.5	312.1;344.2;345.1;376.3;377.3;403.8;431.9;433.1;604.4;674.1;687.2;719.4;760.8;761.4;762.6;784.6;785.5;923.4;924.4;955.4;997.5;998.8;1030.9
26293	52.59	1763.9	1764.9	2	3548.7	4439632	2	7	4	2	0	26339		26345	1203.6	344.2;345;376.3;377.1;428.4;432.2;448.4;518.4;519.1;534.1;564.4;594.1;622.2;623.4;638.3;642.5;674.2;687.8;729.2;737.3;753.4;761.4;762.5;779.5;780.3;784.5;785.4;829.7;923.5;924.5;955.1;956.5;965.6;996.5;997.6;998.5;999.2;999.9;1160.5;1161.5;1204.7;1206.1
26293	52.59	1763.9	1764.9	2	3548.7	4439632	2	7	4	2	0	26339		26346	784.4	259.9;261.1;312.1;344.2;348.4;376.2;709.7;784.6;785.5
26293	52.59	1763.9	1764.9	2	3548.7	4439632	2	7	4	2	0	26339		26347	825.4	280.2;312.2;344.2;580.4;582.1;751.3;793.5;794.5
26688	53.06	1763.9	1764.9	2	3548.7	250241	2	7	4	2	0	26760	260.1;376.2;1029.5;1203.6	26763	1203.6	344;376;377.1;642.5;719.6;730.4;761.4;785.6;923.5;997.5;998.5;1204.8
26926	53.37	1763.9	1764.9	2	3548.7	1.48713e+06	2	7	4	2	0	26989	260.1;376.2;464.2;638.3;825.4;999.5;1029.5;1203.6	26994	1203.6	343.9;345.2;386.2;534.4;578.3;761.5;784.7;785.3;955.6;997.7;998.5;1202.8;1204.6
26926	53.37	1763.9	1764.9	2	3548.7	1.48713e+06	2	7	4	2	0	26989		26995	999.5	312.1;313.1;344.2;345.2;345.8;376.2;377;594.3;610.6;676.4;721.7;762.3;763.2;764.4;785.5;786.6;828.7;940.6;958.3;966.7
26926	53.37	1763.9	1764.9	2	3548.7	1.48713e+06	2	7	4	2	0	26989		26996	825.4	312.2;343.3;344;376.2;580.4;581.2;761.3;793.7;825.1
26926	53.37	1763.9	1764.9	2	3548.7	1.48713e+06	2	7	4	2	0	26989		26997	1029.5	344.2;376.4;432.2;779.7;825.8;997.6
27134	53.63	1763.9	1764.9	2	3548.7	842881	2	7	4	2	0	27197	376.2;450.2;638.3;825.4;1029.5;1203.6	27200	1203.6	376.2;622.7;688.4;761.3;762.5;784.5;785.5;923.6;955.5;956.7;996.7;997.5;998.6;1142.4;1204.6;1205.3
27134	53.63	1763.9	1764.9	2	3548.7	842881	2	7	4	2	0	27197		27201	825.4	344.1;345.3;376.3;418.2;580.6;581.5;793.5;794.4
27134	53.63	1763.9	1764.9	2	3548.7	842881	2	7	4	2	0	27197		27202	1029.5	312.1;344.3;376.3;461.2;763.1;784.5;997.8
					3548.8 Total	5.78957e+08
25396	51.51	1176.3	1176.6	3	3548.8	4.5435e+06	2	7	4	2	0	25460	260.1;376.2;450.2;784.4;825.4;999.5;1029.5;1203.6	25463	1203.6	344.2;345.2;376.4;386;432.2;502.1;517.3;528.2;622.3;623.2;688.6;729.3;761.5;784.5;785.5;796.3;797.4;923.5;955.6;995.9;996.6;997.5;998.6;1031.6;1204.7
25396	51.51	1176.3	1176.6	3	3548.8	4.5435e+06	2	7	4	2	0	25460		25464	999.5	311.9;313.2;314.1;317.7;344.2;345.2;368.3;369.1;377.9;395.1;445;493.3;560.4;643.3;674.1;729.1;762.4;763.5;782.3;784.6;785.6;786.4;828.9;883.6;893.9;906.3;924.4;925.8;940.5;941.8;958.3;959.1
25396	51.51	1176.3	1176.6	3	3548.8	4.5435e+06	2	7	4	2	0	25460		25465	825.4	270.1;313.1;343.9;375.9;580.4;719.7;792.7;825.4;826.5
25396	51.51	1176.3	1176.6	3	3548.8	4.5435e+06	2	7	4	2	0	25460		25466	784.4	259.3;343.9;375.4;548.5;566;784.5;785.6
25396	51.51	1176.3	1176.6	3	3548.8	4.5435e+06	2	7	4	2	0	25460		25467	1029.5	344.1;373.2;421.1;780.4;1263.8;1500.3;1838.8;1948.6
25438	51.56	1763.9	1764.9	2	3548.8	2.07283e+06	2	7	4	2	0	25520	376.2;450.2;784.4;825.4;1029.5;1203.6	25527	1203.6	344.1;345;376.3;377.1;390.2;506.2;534.4;566.3;592.4;604.4;611.3;687.3;719.4;729.3;730.4;761.5;762.6;784.6;785.4;953.9;955.5;956.5;997.5;998.6;1161.5;1204.7;1205.6
25438	51.56	1763.9	1764.9	2	3548.8	2.07283e+06	2	7	4	2	0	25520		25528	784.4	260.7;282;329.2;346.5;566.4;784.5;785.6
25438	51.56	1763.9	1764.9	2	3548.8	2.07283e+06	2	7	4	2	0	25520		25529	825.4	376.4;402.2;580.2;718.6;742.8;793.5;794.1;825.5
25438	51.56	1763.9	1764.9	2	3548.8	2.07283e+06	2	7	4	2	0	25520		25530	1029.5	344.3
25626	51.77	1176.3	1176.9	3	3548.8	16125521	2	7	4	2	0	25672	376.2;450.2;784.4;825.4;999.5;1029.5;1203.6	25676	1203.6	344.3;345.4;376.2;394.3;432.2;503.9;515.4;534.3;537.7;564.2;594.2;608.2;622.2;642.3;675.4;708.3;719.2;720.5;730.6;761.4;762.4;784.3;785.4;923.5;952.8;955.5;956.4;997;997.6;998.7;999.7;1162.6;1203.6;1204.8;1205.8
25626	51.77	1176.3	1176.9	3	3548.8	16125521	2	7	4	2	0	25672		25677	999.5	312.2;344.2;345.3;346.3;376.2;377.2;432.2;433.2;514.5;535.2;557.3;566.5;573.4;579.5;622.4;675.2;704.2;708.4;720.4;721.4;761.5;762.4;763.6;784.4;785.5;786.6;828.3;927.3;940.6;956.6;957.5;958.1
25626	51.77	1176.3	1176.9	3	3548.8	16125521	2	7	4	2	0	25672		25678	784.4	270.1;274.2;344.1;566.3;612.2;752.3;784.5;785.4
25626	51.77	1176.3	1176.9	3	3548.8	16125521	2	7	4	2	0	25672		25679	825.4	312.1;313;344.3;345.3;376.9;580.3;611.4;622.4;793.5
25626	51.77	1176.3	1176.9	3	3548.8	16125521	2	7	4	2	0	25672		25680	1029.5	374.2;376;784.7;965.5;997.7;1272.7
25671	51.82	1763.9	1764.9	2	3548.8	4.00134e+06	2	7	4	2	0	25731	376.2;784.4;825.4;1029.5;1203.6	25734	1203.6	344.3;345.1;358.2;376.2;377.2;390.1;402.2;432.4;522;531.5;566.3;611.6;622.3;642.4;674.4;687.3;703.3;704.6;719.4;728.4;729.5;730.3;736.5;747.4;761.4;762.6;784.5;785.6;892.4;923.5;924.5;955.5;996.7;997.6;998.6;999.3;1203.5;1204.7;1205.6;1206.4
25671	51.82	1763.9	1764.9	2	3548.8	4.00134e+06	2	7	4	2	0	25731		25735	784.4	344.1;346;453;784.5;785.5
25671	51.82	1763.9	1764.9	2	3548.8	4.00134e+06	2	7	4	2	0	25731		25736	825.4	238.4;343.2;344.2;580.3;793.5;825.5
25671	51.82	1763.9	1764.9	2	3548.8	4.00134e+06	2	7	4	2	0	25731		25737	1029.5	344.1;761.5;762.3;793.5;997.6;998.5
25875	52.07	1763.9	1764.9	2	3548.8	5.80947e+06	2	7	4	2	0	25918	376.2;450.2;784.4;825.4;1029.5;1203.6	25924	1203.6	344.2;345.3;368.5;376.3;377.3;548.1;566.3;567.3;623.5;673.6;675.3;704.2;720.3;729;761.4;762.3;784.5;924.6;956.3;995.5;997.6;998.5;999.3;1172.4;1204.7;1205.6
25875	52.07	1763.9	1764.9	2	3548.8	5.80947e+06	2	7	4	2	0	25918		25925	784.4	248.2;253;254.3;267;346.1;348;376;384.1;443.2;566.3;723.4;753.4;784.5;785.5
25875	52.07	1763.9	1764.9	2	3548.8	5.80947e+06	2	7	4	2	0	25918		25926	825.4	312.2;326.2;344.1;377.2;418.2;530.1;793.4
25875	52.07	1763.9	1764.9	2	3548.8	5.80947e+06	2	7	4	2	0	25918		25927	1029.5	344.2
25915	52.12	1176.3	1176.6	3	3548.8	26521540	2	7	4	2	0	25961	376.2;450.2;784.4;825.4;1029.5;1203.6	25966	1203.6	344.2;345;372;376.2;377.1;432.4;433.3;534.1;564.2;595.7;642.5;705.6;761.3;762.4;784.4;785.7;923.6;924.6;956.9;965.1;996.2;997.5;998.5;999.8;1029.5;1204.6;1205.6
25915	52.12	1176.3	1176.6	3	3548.8	26521540	2	7	4	2	0	25961		25967	784.4	344.3;345;375;752;784.6;785.5
25915	52.12	1176.3	1176.6	3	3548.8	26521540	2	7	4	2	0	25961		25968	1029.5	376;737.8;1077.8
25915	52.12	1176.3	1176.6	3	3548.8	26521540	2	7	4	2	0	25961		25969	825.4	344.2;580.8;793.3;794.2
26089	52.34	1763.9	1764.9	2	3548.8	3.95538e+06	2	7	4	2	0	26131	260.1;376.2;450.2;784.4;825.4;999.5;1029.5;1203.6	26135	1203.6	344.3;344.9;376.2;377.4;386.2;414.2;420.1;432.3;578.4;622.2;642.3;686.7;719.6;720.3;761.4;762.2;784.4;785.6;893.5;922.2;955.5;997.6;998.6;999.3;1203.7;1204.7;1205.3
26089	52.34	1763.9	1764.9	2	3548.8	3.95538e+06	2	7	4	2	0	26131		26136	999.5	281.2;311.3;312.2;313.2;330.3;331.2;344.2;345.2;346.3;376.3;377.1;401.3;564;566.3;567.2;568.4;605.3;622.7;674.6;676.4;703.5;704.2;719.5;720.6;730.2;761.5;762.5;763.5;784.5;785.5;786.5;828.4;890.5;922.9;956.5;966.4
26089	52.34	1763.9	1764.9	2	3548.8	3.95538e+06	2	7	4	2	0	26131		26137	1029.5	344.2;376.2;377.2;404.1;534.2;566.5;579;706.4;719.3;924.4;956.4;997.6;998.8
26089	52.34	1763.9	1764.9	2	3548.8	3.95538e+06	2	7	4	2	0	26131		26138	784.4	316.2;344.1;360;411.1;565.7;566.5;710.1;752.6;784.5;785.8
26089	52.34	1763.9	1764.9	2	3548.8	3.95538e+06	2	7	4	2	0	26131		26139	825.4	344.1;376.2;419;580.7;793.4
26211	52.49	1176.3	1176.9	3	3548.8	16463793	2	7	4	2	0	26256	376.2;450.2;784.4;825.4;999.5;1029.5;1203.6	26260	1203.6	343.3;344.3;372.2;376.1;377.1;432.2;516.2;518.1;565.4;566.2;580.4;642.3;674.5;688;703.4;730.6;752.4;761.4;762.5;784.5;785.4;923.8;955.7;956.8;965.6;997.6;998.6;1030.6;1162.7;1202.7;1204.7;1205.6
26211	52.49	1176.3	1176.9	3	3548.8	16463793	2	7	4	2	0	26256		26261	1029.5	341.1;344.1;345.3;376.3;377.2;534.2;558.2;566.3;580.3;594.3;622.3;674.7;706.2;719.3;728;730.4;783.4;784.4;785.6;925.5;987.9;997.6;998.7
26211	52.49	1176.3	1176.9	3	3548.8	16463793	2	7	4	2	0	26256		26262	999.5	288.1;312.1;313.2;326.1;344.2;345.3;346.3;369.3;373.3;376.2;377.1;378.1;379.1;387.2;410.4;440.2;517.1;532.1;535.3;536.3;551.1;560.2;566;567.4;592.4;595.2;605.4;632.5;642.3;643.2;647.2;675.3;689.7;690.6;721.4;728.5;729.3;752.5;761.4;762.3;763.4;784.5;785.4;786.2;788.1;828.5;924.3;940.8;956.5;967.4;1000.4;1001.6
26211	52.49	1176.3	1176.9	3	3548.8	16463793	2	7	4	2	0	26256		26263	784.4	271.4;328.4;344.1;534.4;535.1;565.8;753.5;784.5;785.5
26211	52.49	1176.3	1176.9	3	3548.8	16463793	2	7	4	2	0	26256		26264	825.4	312.2;344.1;345.6;406.1;581.2;751.4;794.3
26293	52.59	1763.9	1764.9	2	3548.8	4439632	2	7	4	2	0	26339	376.2;450.2;784.4;825.4;1029.5;1203.6	26344	1029.5	312.1;344.2;345.1;376.3;377.3;403.8;431.9;433.1;604.4;674.1;687.2;719.4;760.8;761.4;762.6;784.6;785.5;923.4;924.4;955.4;997.5;998.8;1030.9
26293	52.59	1763.9	1764.9	2	3548.8	4439632	2	7	4	2	0	26339		26345	1203.6	344.2;345;376.3;377.1;428.4;432.2;448.4;518.4;519.1;534.1;564.4;594.1;622.2;623.4;638.3;642.5;674.2;687.8;729.2;737.3;753.4;761.4;762.5;779.5;780.3;784.5;785.4;829.7;923.5;924.5;955.1;956.5;965.6;996.5;997.6;998.5;999.2;999.9;1160.5;1161.5;1204.7;1206.1
26293	52.59	1763.9	1764.9	2	3548.8	4439632	2	7	4	2	0	26339		26346	784.4	259.9;261.1;312.1;344.2;348.4;376.2;709.7;784.6;785.5
26293	52.59	1763.9	1764.9	2	3548.8	4439632	2	7	4	2	0	26339		26347	825.4	280.2;312.2;344.2;580.4;582.1;751.3;793.5;794.5
26424	52.75	1176.3	1176.6	3	3548.8	14398905	2	7	4	2	0	26476	260.1;376.2;450.2;784.4;825.4;1029.5;1203.6	26480	1029.5	312.2;319.2;344.2;345.1;376.2;377;387.3;404;534.9;548.4;564.1;566.2;604.3;707.4;760.2;761.4;762.7;782.3;784.4;785.2;923.7;924.5;925.5;955;955.9;965.6;979.5;997.6;998.6;1029.5;1030.8
26424	52.75	1176.3	1176.6	3	3548.8	14398905	2	7	4	2	0	26476		26481	1203.6	344.1;372;376.5;420.1;432.1;534.4;565.1;586.5;610.3;642.7;674.2;675.2;761.4;784.4;785.4;796.9;923.2;955.4;985.5;997;997.8;998.7;1161.6;1204.6
26424	52.75	1176.3	1176.6	3	3548.8	14398905	2	7	4	2	0	26476		26482	784.4	233;246.1;256.9;344.4;376.1;452.3;722.1;724.4;766.3;784.4;785.5
26424	52.75	1176.3	1176.6	3	3548.8	14398905	2	7	4	2	0	26476		26483	825.4	312.3;344.1;345.1;400.2;580.4;581.3;654.2;751.6;766.5;793.6;794.5
26688	53.06	1763.9	1764.9	2	3548.8	250241	2	7	4	2	0	26760	260.1;376.2;1029.5;1203.6	26763	1203.6	344;376;377.1;642.5;719.6;730.4;761.4;785.6;923.5;997.5;998.5;1204.8
26723	53.11	1176.3	1176.9	3	3548.8	4656874	2	7	4	2	0	26767	260.1;376.2;450.2;464.2;784.4;825.4;999.5;1029.5;1203.6	26775	1029.5	312.2;322.3;343.3;344.2;345.1;372.3;376.3;377;431.1;444.2;465.7;535.7;647.4;654.4;674.3;675.5;761.4;762.6;781.2;784.4;785.5;792.1;793.5;814.2;853.3;923.3;924.2;955.6;956.5;969.7;987.6;993.8;997.5;998.5
26723	53.11	1176.3	1176.9	3	3548.8	4656874	2	7	4	2	0	26767		26776	1203.6	344.2;345.2;359;376.3;385.3;432.2;502.1;517.1;534.3;566.2;578.5;586.3;594.2;608.6;622.3;623.2;646.3;718.4;719.3;761.5;762.3;784.5;785.4;858.6;923.6;956.6;997.5;998.6;1000.7;1015;1030.4;1110.8;1203.5;1204.7;1205.7
26723	53.11	1176.3	1176.9	3	3548.8	4656874	2	7	4	2	0	26767		26777	999.5	312.2;313.3;314;343.3;344.2;345.1;346.2;347.2;354.3;360.3;364.4;372.3;376.3;377.3;378.3;386.8;405.1;418.2;485.1;493.2;516.3;560.6;564.2;566.3;567.4;580.5;581.6;594.5;595.3;604.6;610.2;622.4;642.2;643.4;646.4;674.2;675.4;677.3;694.4;706.4;720.3;721.4;722.4;731.4;761.5;762.4;763.4;764;784.4;785.4;786.5;793.4;825.2;828.5;883.4;893.8;908.5;935.6;940.5;942;956.4;957.6;967.8;999.5
26723	53.11	1176.3	1176.9	3	3548.8	4656874	2	7	4	2	0	26767		26778	825.4	312.1;344.2;345.1;376.2;377.2;580.4;581.2;751.6;793.4;794.6
26723	53.11	1176.3	1176.9	3	3548.8	4656874	2	7	4	2	0	26767		26779	784.4	252.1;344.2;345.2;376.2;383.3;470.4;566.1;570.3;611.3;723.3;784.5;785.4
26926	53.37	1176.3	1176.6	3	3548.8	5.48732e+06	2	7	4	2	0	26970	260.1;376.2;450.2;464.2;784.4;825.4;1029.5;1203.6	26976	1203.6	344.2;372.3;376.3;418.1;432;548.4;594.2;610.1;622.5;638.3;640.1;703.3;752.2;759.9;761.4;784.4;785.6;828.5;865.2;923.5;924.5;952.7;956;996;997.5;998.4;1142.4;1203.1;1204.7
26926	53.37	1176.3	1176.6	3	3548.8	5.48732e+06	2	7	4	2	0	26970		26977	825.4	312.2;344.2;376.2;418;580.4;604.2;611.4;692.4;793.4;794.4
26926	53.37	1176.3	1176.6	3	3548.8	5.48732e+06	2	7	4	2	0	26970		26978	1029.5	344.2;376.2;659.4;675.2;694.2;785
26926	53.37	1176.3	1176.6	3	3548.8	5.48732e+06	2	7	4	2	0	26970		26979	784.4	286.3;344.1;346;372.4;583.2;611.3;723.3;784.4;785.3
26926	53.37	1763.9	1764.9	2	3548.8	1.48713e+06	2	7	4	2	0	26989	260.1;376.2;464.2;638.3;825.4;999.5;1029.5;1203.6	26994	1203.6	343.9;345.2;386.2;534.4;578.3;761.5;784.7;785.3;955.6;997.7;998.5;1202.8;1204.6
26926	53.37	1763.9	1764.9	2	3548.8	1.48713e+06	2	7	4	2	0	26989		26995	999.5	312.1;313.1;344.2;345.2;345.8;376.2;377;594.3;610.6;676.4;721.7;762.3;763.2;764.4;785.5;786.6;828.7;940.6;958.3;966.7
26926	53.37	1763.9	1764.9	2	3548.8	1.48713e+06	2	7	4	2	0	26989		26996	825.4	312.2;343.3;344;376.2;580.4;581.2;761.3;793.7;825.1
26926	53.37	1763.9	1764.9	2	3548.8	1.48713e+06	2	7	4	2	0	26989		26997	1029.5	344.2;376.4;432.2;779.7;825.8;997.6
27134	53.63	1763.9	1764.9	2	3548.8	842881	2	7	4	2	0	27197	376.2;450.2;638.3;825.4;1029.5;1203.6	27200	1203.6	376.2;622.7;688.4;761.3;762.5;784.5;785.5;923.6;955.5;956.7;996.7;997.5;998.6;1142.4;1204.6;1205.3
27134	53.63	1763.9	1764.9	2	3548.8	842881	2	7	4	2	0	27197		27201	825.4	344.1;345.3;376.3;418.2;580.6;581.5;793.5;794.4
27134	53.63	1763.9	1764.9	2	3548.8	842881	2	7	4	2	0	27197		27202	1029.5	312.1;344.3;376.3;461.2;763.1;784.5;997.8
27178	53.69	1176.3	1176.6	3	3548.8	7303347	2	7	4	2	0	27219	260.1;376.2;450.2;784.4;825.4;999.5;1029.5;1203.6	27223	1203.6	344.1;376.2;505.1;594.3;687.5;731.2;761.4;762.4;784.4;785.5;923.8;924.7;995.2;997.5;998.4;999.5;1204.7;1205.7
27178	53.69	1176.3	1176.6	3	3548.8	7303347	2	7	4	2	0	27219		27224	1029.5	312.1;344.3;377.3;566.1;729.5;784.4;997
27178	53.69	1176.3	1176.6	3	3548.8	7303347	2	7	4	2	0	27219		27225	784.4	376.3;516.1;566.2;611.4;784.5;785.3
27178	53.69	1176.3	1176.6	3	3548.8	7303347	2	7	4	2	0	27219		27226	825.4	312.2;344.3;376.2;418;557.1;580.2;793.1;825.8
27178	53.69	1176.3	1176.6	3	3548.8	7303347	2	7	4	2	0	27219		27227	1233.6	421.1;499.7;634.6;997.6;1131.7;1201.6;1214;1234.6;1264.4
27385	53.95	1176.3	1176.6	3	3548.8	7.30585e+06	2	7	4	2	0	27426	260.1;376.2;450.2;784.4;825.4;1029.5;1203.6	27431	1203.6	344.1;345.2;375.2;376.2;400.3;404;420.4;432.1;490.1;564.3;578;594.4;608.2;623.5;632.8;640.1;674.4;719.4;729.5;760.4;761.4;762.5;779.4;780.6;784.6;785.3;923.4;924.5;953.9;955.7;995.2;997.5;998.5;999.3;1029.4;1204.7;1205.3
27385	53.95	1176.3	1176.6	3	3548.8	7.30585e+06	2	7	4	2	0	27426		27432	1029.5	344.2;376.1;404.2;420;566.3;761.4;784.6;785.5;815.3;825.2;840.4;923.7;955.5;965.4;996.2;997.6;998.6
27385	53.95	1176.3	1176.6	3	3548.8	7.30585e+06	2	7	4	2	0	27426		27433	825.4	344.3;376.2;580.2;581.4;720.5;752.2;792.4;793.3;793.9;794.9
27385	53.95	1176.3	1176.6	3	3548.8	7.30585e+06	2	7	4	2	0	27426		27434	784.4	247.9;312;316.1;343.9;346.4;484.5;516.3;520.1;531.1;565.4;566.3;784.6;785.4
27385	53.95	1763.9	1764.4	2	3548.8	670198	2	7	4	2	0	27465	376.2;825.4;1029.5;1203.6	27467	1203.6	344.2;567.1;622.2;761.5;762.6;784.5;997.5;998.6;1128.6;1160.9;1204.4;1205.4
27548	54.16	1176.3	1176.9	3	3548.8	5.4403e+06	2	7	4	2	0	27587	260.1;376.2;450.2;464.2;784.4;825.4;1029.5;1203.6	27591	1203.6	344.2;368.2;376.2;432.1;516.3;581.1;719.5;747.5;761.4;762.5;784.5;785.4;923.5;965.7;996.8;997.6;998.6;1030.4;1204.7;1206.1
27548	54.16	1176.3	1176.9	3	3548.8	5.4403e+06	2	7	4	2	0	27587		27592	1029.5	312.1;344.1;376.2;377.3;426.1;567.3;578.6;594.4;604.5;633.8;705.6;761.3;762.4;784.3;785.9;793.3;825.2;828.8;923.6;956.9;997.5;998.6;1032.3
27548	54.16	1176.3	1176.9	3	3548.8	5.4403e+06	2	7	4	2	0	27587		27593	825.4	248.9;312;344;376.3;408.1;418.1;430;450;549.1;580.4;581.3;751.3;766.6;793.5;794.5
27548	54.16	1176.3	1176.9	3	3548.8	5.4403e+06	2	7	4	2	0	27587		27594	784.4	316.2;344.2;345;431.1;452.3;566.2;611.3;648.1;709.3;784.5;785.4
27586	54.21	1763.9	1765.4	2	3548.8	354759	2	7	4	2	0	27641	260.1;376.2;450.2;464.2;1203.6;825.4	27644	825.4	257.2;344.2;345.2;377.3;580.6;793.5;794.6
27586	54.21	1763.9	1765.4	2	3548.8	354759	2	7	4	2	0	27641		27645	1203.6	594.3;638.7;761.3;762.6;784.5;955.8;956.7;997.6;998.6;1204.7
27783	54.48	1763.9	1764.4	2	3548.8	390244	2	7	4	2	0	27825	260.1;376.2;464.2;825.4;1029.5;1203.6	27830	1029.5	344.3;345.3;376.2;516.2;601.7;785.5;997.3
27783	54.48	1763.9	1764.4	2	3548.8	390244	2	7	4	2	0	27825		27831	825.4	344.2;345.2;376.2;580.5;581.2;793.4;794.3
27783	54.48	1763.9	1764.4	2	3548.8	390244	2	7	4	2	0	27825		27832	1203.6	594.1;997.5;998.5;1016.1;1160.5;1204.6
28191	55	1176.3	1176.9	3	3548.8	528252	2	7	4	2	0	28280	260.1;376.2;450.2;464.2;638.3;1029.5;1203.6;825.4	28281	825.4	238;248.3;312.1;344.3;374.4;376.2;377.3;406.5;418.4;516.2;580.4;622.3;651.3;751.5;792.5;793.5;794.5
					3578.8 Total	586236
25216	51.3	1778.9	1779.4	2	3578.8	586236	2	7	4	1	1	25306	376.2;406.2;624.3;1203.6	25308	1203.6	344.2;345.2;376.2;761.3;784.4;785.4;996.1;997.6;998.8;1204.7
					3608.7 Total	1.33845e+07
25349	51.46	1793.9	1794.4	2	3608.7	2.76052e+06	1	4	3	0	3	25416	406.2;450.2;825.4;1029.5;1233.6	25419	1233.6	372.5;374.2;375.1;385.9;404.3;406.2;407.3;432.1;432.8;473.2;513.9;565.6;596.4;605.5;622.5;624.3;638.3;657.3;672.2;676.1;686.2;704.9;733.4;749.3;760.6;791.5;814.5;815.6;953.1;985.5;1013.7;1025.8;1026.9;1027.5;1028.5;1218.5;1233.8;1234.7
25349	51.46	1793.9	1794.4	2	3608.7	2.76052e+06	1	4	3	0	3	25416		25420	1029.5	309.9;311;342.3;343;344.3;346.4;374.1;375.2;376.2;387.4;406.1;407.1;500.3;562.9;579.6;595;596.2;624.1;661.2;672.4;677.5;704.4;705.4;749.4;784.5;785.2;791.8;792.5;815.4;816.4;824.5;923.4;952.1;955.4;986.7;996.5;998.2;1030.5
25349	51.46	1793.9	1794.4	2	3608.7	2.76052e+06	1	4	3	0	3	25416		25421	825.4	344.2;580.3;791.3;793.3;794.5;808.6
25671	51.82	1793.9	1794.4	2	3608.7	2551442	1	4	3	0	3	25733	406.2;450.2;1233.6;825.4	25740	1233.6	374.2;375.1;406.4;407.2;432.2;519;564.3;596.2;610.3;622.4;672.4;693.5;704.2;719.2;736.5;756.6;791.7;814.5;815.5;953.6;985.4;995.4;997.1;998.3;1027.5;1028.5;1029.5;1233.2;1234.7;1236.1
25671	51.82	1793.9	1794.4	2	3608.7	2551442	1	4	3	0	3	25733		25741	825.4	344.3;580.4;581.6;793.6;826.6
					3608.8 Total	1.20316e+08
24996	51.03	1196.3	1196.6	3	3608.8	2.62051e+06	2	7	4	0	2	25042	260.1;376.2;406.2;450.2;825.4;1029.5;1233.6	25052	1233.6	374.1;406.2;432.6;565.2;594.7;597.3;616.5;640.3;704.2;749.5;791.6;814.5;971.5;1019.6;1027.5;1028.6;1037.6;1233.6;1234.7;1235.5
24996	51.03	1196.3	1196.6	3	3608.8	2.62051e+06	2	7	4	0	2	25042		25053	825.4	344.2;376.5;580.3;581.3;761.7;766.7;793.3;795.4
24996	51.03	1196.3	1196.6	3	3608.8	2.62051e+06	2	7	4	0	2	25042		25054	1029.5	342;343.1;374.1;375;392.9;406.1;407.1;432.2;513.3;596.2;623.3;625.2;673.3;735.1;736.4;760.2;784.3;785.5;792.4;793.5;814.5;815.4;816.2;923.5;986.3;997.4;998.6
25038	51.08	1793.9	1795.4	2	3608.8	828637	2	7	4	0	2	25120	260.1;376.2;406.2;450.2;523.3;638.3;825.4;1029.5;1233.6	25123	1029.5	312.1;313;342.4;343.2;374.3;375.1;376;406.4;407.3;549.1;562.3;704.3;729.3;750.3;751.3;791.3;792.4;793.3;815.5;816.7;817.4;856.4;923.4;996.4;998.8
25038	51.08	1793.9	1795.4	2	3608.8	828637	2	7	4	0	2	25120		25124	1233.6	374.3;382.4;406.1;421.3;432.3;608.5;791.1;814.3;996.3;1027.6;1028.6;1234.7
25038	51.08	1793.9	1795.4	2	3608.8	828637	2	7	4	0	2	25120		25125	825.4	312.2;313;344.2;376.3;580.3;719.5;720.2;793.4;794.5
25216	51.3	1196.3	1196.6	3	3608.8	11826289	2	7	4	0	2	25264	260.1;406.2;450.2;825.4;1029.5;1233.6	25268	1233.6	374;375.3;406.4;625.4;718.4;791.4;792.4;814.7;815.9;953.4;1026;1027.5;1028.5;1234.7;1235.7;1236.5
25216	51.3	1196.3	1196.6	3	3608.8	11826289	2	7	4	0	2	25264		25269	1029.5	342.1;343.3;344.1;370.1;373;374.3;375.1;377.5;406.7;407.4;432.3;505.3;597.2;623.5;625.2;632.2;659.2;688.2;705.6;738.1;750.2;760.5;778.6;791.5;792.6;815.5
25216	51.3	1196.3	1196.6	3	3608.8	11826289	2	7	4	0	2	25264		25270	825.4	238.2;344.2;377.2;580.4;734.5;751.2;765.3;793.4;794.6
25349	51.46	1793.9	1794.4	2	3608.8	2.76052e+06	2	7	4	0	2	25416	406.2;450.2;825.4;1029.5;1233.6	25419	1233.6	372.5;374.2;375.1;385.9;404.3;406.2;407.3;432.1;432.8;473.2;513.9;565.6;596.4;605.5;622.5;624.3;638.3;657.3;672.2;676.1;686.2;704.9;733.4;749.3;760.6;791.5;814.5;815.6;953.1;985.5;1013.7;1025.8;1026.9;1027.5;1028.5;1218.5;1233.8;1234.7
25349	51.46	1793.9	1794.4	2	3608.8	2.76052e+06	2	7	4	0	2	25416		25420	1029.5	309.9;311;342.3;343;344.3;346.4;374.1;375.2;376.2;387.4;406.1;407.1;500.3;562.9;579.6;595;596.2;624.1;661.2;672.4;677.5;704.4;705.4;749.4;784.5;785.2;791.8;792.5;815.4;816.4;824.5;923.4;952.1;955.4;986.7;996.5;998.2;1030.5
25349	51.46	1793.9	1794.4	2	3608.8	2.76052e+06	2	7	4	0	2	25416		25421	825.4	344.2;580.3;791.3;793.3;794.5;808.6
25487	51.61	1196.3	1196.6	3	3608.8	19568578	2	7	4	0	2	25536	260.1;406.2;450.2;825.4;1203.6;1233.6	25545	1233.6	368.2;374.4;375.2;406.2;432.3;436.8;604.4;609.2;624;644.4;704.5;705.4;749.4;759.2;791.2;792.3;814.5;815.5;1026.8;1027.6;1028.5;1233.6;1234.8;1236.3
25487	51.61	1196.3	1196.6	3	3608.8	19568578	2	7	4	0	2	25536		25546	1203.6	376.2;1204.9;1410.8
25487	51.61	1196.3	1196.6	3	3608.8	19568578	2	7	4	0	2	25536		25547	825.4	279.9;376.1;450.2;580.2;625.2;751.4;793.7
25671	51.82	1793.9	1794.4	2	3608.8	2551442	2	7	4	0	2	25733	406.2;450.2;825.4;1233.6	25740	1233.6	374.2;375.1;406.4;407.2;432.2;519;564.3;596.2;610.3;622.4;672.4;693.5;704.2;719.2;736.5;756.6;791.7;814.5;815.5;953.6;985.4;995.4;997.1;998.3;1027.5;1028.5;1029.5;1233.2;1234.7;1236.1
25671	51.82	1793.9	1794.4	2	3608.8	2551442	2	7	4	0	2	25733		25741	825.4	344.3;580.4;581.6;793.6;826.6
27007	53.48	1793.9	1794.9	2	3608.8	799974	2	7	4	0	2	27054	406.2;450.2;638.3;825.4;1203.6;1233.6	27063	1233.6	374.3;375;406.2;749.7;792.9;953.6;1026.4;1027.7;1028.5;1234.7
27007	53.48	1793.9	1794.9	2	3608.8	799974	2	7	4	0	2	27054		27064	1029.5	342.5;343.3;375.3;376;406.6;408.8;432.3;605.3;734.3;760.6;791.5;792.3;815.5;968.6
27007	53.48	1793.9	1794.9	2	3608.8	799974	2	7	4	0	2	27054		27065	825.4	312.1;344.3;580.4;761.7;783.5;793.5
					4587.3 Total	81855789
27860	54.58	1142.1	1142.6	4	4587.3	9361191	1	7	6	4	0	27901	260.1;376.2;450.2;464.2;638.3;825.4;999.5;1029.5	27905	825.4	238.4;248.2;270.1;310.8;312.2;343.6;344.2;345.3;376.2;408.2;418.3;432.1;443.1;470.4;475.2;502.4;523.5;580.3;581.4;719.4;720.2;751.6;752.2;761.4;783.3;792.5;793.4;794.5
27860	54.58	1142.1	1142.6	4	4587.3	9361191	1	7	6	4	0	27901		27906	999.5	548.2;580.4;793.3;968.3
27860	54.58	1142.1	1142.6	4	4587.3	9361191	1	7	6	4	0	27901		27907	1029.5	998.7;1357.1
28518	55.42	1142.1	1142.6	4	4587.3	6063986	1	7	6	4	0	28556	260.1;376.2;450.2;464.2;638.3;825.4;999.5;1029.5	28560	825.4	237.5;238.1;247.9;271.1;280.1;301;312.1;313.2;343.1;344.3;345.2;376.3;377.3;386.1;394.3;418.1;434.6;443.2;502.3;516.4;517.6;548.5;549.3;562.3;580.4;581.5;719.4;751.5;752.4;753;761.5;783.6;791.8;792.9;793.5;794.4;795
28518	55.42	1142.1	1142.6	4	4587.3	6063986	1	7	6	4	0	28556		28561	999.5	312.1;313.3;344.1;376.1;419.1;579.5;580.3;581.3;751.5;792.4;793.6;794.6
28518	55.42	1142.1	1142.6	4	4587.3	6063986	1	7	6	4	0	28556		28562	1029.5	784.4;865.8;997.6;998.5;1451.1
29391	56.62	1142.1	1142.6	4	4587.3	11860086	1	7	6	4	0	29430	260.1;376.2;450.2;464.2;638.3;825.4;999.5;1029.5	29434	825.4	238.2;239.1;248.2;252.3;255.4;256;267.2;270.2;274.1;280.1;291;302.3;312.1;313;318;322.3;328.2;341.6;343.5;344.2;345.2;358.1;376.2;377.3;401.1;418;435.2;452.6;484.2;516.3;530.3;548.5;580.4;581.4;655.1;711.2;718.1;719.4;751.5;752.2;761.5;765.3;775.5;783.3;792.1;793.4;794.4;795.2;811.4
29391	56.62	1142.1	1142.6	4	4587.3	11860086	1	7	6	4	0	29430		29435	1029.5	344.2;344.9;359.1;567.4;580.4;784.3;843;957.1;966.6;997.7
29391	56.62	1142.1	1142.6	4	4587.3	11860086	1	7	6	4	0	29430		29436	999.5	344;376.1;580.3;787;792.4

## Sheet: Table S2 intestine NG
Table S2. LC-MS/MS data for assigned adult zebrafish intestine non-sulfated complex type N-glycans.
MS1 Scan and Precursor Ion Info							Glycosyl Composition						MS2 Scan and Target Product Ions		MS2-product dependent-MS3
MS1 Scan	RT	m/z (monoisotopic)	m/z (triggered)	z	[M+Na]+	Intensity	dHex	Hex	HexNAc	NeuAc	NeuGc	KDN	MS2 Scan	MS2 target ions	MS3 Scan	MS3 Precursor	MS3 ions
						2.39178e+09
					1661.8 Total	6.37654e+07
10563	34.74	820.4	820.4	2	1661.8	2.57933e+06	0	3	4	0	0	0	10595	260.1;464.2;1029.5	10599	1029.5	432.2;729.8;1028.7
10725	34.98	820.4	820.4	2	1661.8	26878008	0	3	4	0	0	0	10753	260.1;464.2		0
10883	35.21	820.4	820.4	2	1661.8	5292250	0	3	4	0	0	0	10914	260.1;464.2		0
11981	36.83	820.4	820.4	2	1661.8	1.84581e+06	0	3	4	0	0	0	12012	260.1;278.2;464.2		0
12144	37.07	820.4	820.4	2	1661.8	14745515	0	3	4	0	0	0	12180	260.1;278.2;464.2		0
12296	37.31	820.4	820.4	2	1661.8	4267201	0	3	4	0	0	0	12333	260.1;278.2;464.2		0
12462	37.56	820.4	820.4	2	1661.8	1.37452e+06	0	3	4	0	0	0	12501	260.1;464.2		0
14126	39.97	820.4	820.4	2	1661.8	937169	0	3	4	0	0	0	14168	260.1;464.2		0
14284	40.2	820.4	820.4	2	1661.8	4682334	0	3	4	0	0	0	14318	260.1;464.2		0
16649	43.61	820.4	820.4	2	1661.8	1.1633e+06	0	3	4	0	0	0	16688	260.1;278.2;464.2		0
					1835.9 Total	3.83181e+07
3785	22.69	907.5	908	2	1835.9	169010	1	3	4	0	0	0	3790	260.1;464.2		0
4654	24.74	907.5	907.5	2	1835.9	366951	1	3	4	0	0	0	4664	260.1		0
12597	37.75	907.5	907.5	2	1835.9	1.1367e+06	1	3	4	0	0	0	12636	260.1;452.2;464.2		0
12762	37.99	907.5	907.5	2	1835.9	12123902	1	3	4	0	0	0	12798	260.1;452.2;464.2		0
13857	39.57	907.5	908	2	1835.9	1.02081e+06	1	3	4	0	0	0	13894	260.1;464.2;697.4		0
14003	39.79	907.5	907.5	2	1835.9	598044	1	3	4	0	0	0	14030	260.1;638.3		0
14027	39.83	907.5	910.5	2	1835.9	1.2569e+06	1	3	4	0	0	0	14059	260.1;278.2;464.2;638.3		0
14163	40.02	907.5	908	2	1835.9	4.43483e+06	1	3	4	0	0	0	14199	260.1;452.2;464.2		0
14317	40.25	907.5	907.5	2	1835.9	14173398	1	3	4	0	0	0	14353	260.1;452.2;464.2		0
14850	41.02	907.5	907.5	2	1835.9	809203	1	3	4	0	0	0	14890	260.1;450.2		0
15026	41.27	907.5	907.5	2	1835.9	599758	1	3	4	0	0	0	15065	260.1;376.2;464.2;523.3		0
15740	42.29	907.5	908	2	1835.9	593178	1	3	4	0	0	0	15789	260.1;450.2;464.2		0
15777	42.35	907.5	908	2	1835.9	1.03546e+06	1	3	4	0	0	0	15827	260.1;464.2		0
					1865.9 Total	5.57649e+06
12331	37.37	922.5	922.5	2	1865.9	5.57649e+06	0	4	4	0	0	0	12367	260.1;278.2;464.2		0
					1907 Total	1.14176e+08
12144	37.07	943	943	2	1907	6.06808e+06	0	3	5	0	0	0	12181	260.1;464.2		0
12296	37.31	943	943	2	1907	9103584	0	3	5	0	0	0	12332	260.1;464.2;825.4	12336	825.4	626.1;825.3;866.4
13499	39.06	943	943	2	1907	6217138	0	3	5	0	0	0	13537	260.1;464.2		0
14227	40.12	943	943	2	1907	18146692	0	3	5	0	0	0	14260	260.1;464.2		0
14381	40.35	943	943	2	1907	37421536	0	3	5	0	0	0	14419	260.1;464.2		0
14541	40.57	943	943	2	1907	5561423	0	3	5	0	0	0	14577	260.1;464.2		0
15408	41.83	943	943.5	2	1907	5502619	0	3	5	0	0	0	15447	260.1;464.2		0
15590	42.09	943	943	2	1907	26155132	0	3	5	0	0	0	15628	260.1;464.2		0
					2040 Total	9425683
19086	46.98	1009.5	1009.5	2	2040	9425683	1	4	4	0	0	0	19126	260.1;450.2;452.2;464.2		0
					2070 Total	31454974
17463	44.75	1024.5	1024.5	2	2070	9493874	0	5	4	0	0	0	17499	260.1;464.2		0
17609	44.96	1024.5	1025	2	2070	14989856	0	5	4	0	0	0	17649	260.1;464.2		0
18858	46.67	1024.5	1024.5	2	2070	6971244	0	5	4	0	0	0	18895	260.1;278.2;464.2		0
					2081.1 Total	4.67328e+08
15445	41.88	1030	1030.5	2	2081.1	3.15449e+06	1	3	5	0	0	0	15485	260.1;450.2;464.2;1029.5	15489	1029.5	318.3;344.4;348.6;364.2;381.1;385.4;399.1;417.5;429.3;430.3;434.1;461.7;476.3;479.3;481.2;483.6;499.1;500.3;501.1;503.2;505.5;520.8;524.9;528.5;531.4;534.2;536.5;540.4;541.1;544.2;546.3;552.4;557.8;571.7;573.1;579.4;582.4;587.3;588.2;590.3;593.4;594.2;600.5;603.2;611.5;621.6;627.5;629.2;631.2;635.4;636.5;641.4;647.1;653.5;658.3;672.3;677.9;678.6;681.2;683.1;690.5;692.3;700.4;701.4;707.3;712.3;716…
15883	42.51	1030	1030.5	2	2081.1	1.78891e+06	1	3	5	0	0	0	15922	260.1;464.2		0
16021	42.72	687	687.4	3	2081.1	1.89238e+06	1	3	5	0	0	0	16060	260.1;464.2		0
16057	42.77	1030	1030.5	2	2081.1	148409936	1	3	5	0	0	0	16094	260.1;464.2		0
16165	42.93	687	687.4	3	2081.1	2.29772e+06	1	3	5	0	0	0	16204	260.1;464.2		0
16201	42.98	1030	1030.5	2	2081.1	72267864	1	3	5	0	0	0	16239	260.1;464.2		0
16388	43.24	1030	1030.5	2	2081.1	5252743	1	3	5	0	0	0	16424	260.1;450.2;464.2;784.4	16428	784.4	254.3;368.1;698.6;711.9;752.5;770.5;784
16941	44.02	1030	1030.5	2	2081.1	771034	1	3	5	0	0	0	16986	260.1;376.2;450.2;464.2;1029.5;825.4	16990	1029.5	313.1;322.1;324.1;326.2;329.2;338.4;343.3;353.9;361;363.2;364.2;365.9;368.7;373.4;375.1;383.3;385.7;389.2;397.4;399.7;405.5;406.3;421.1;422.3;428.3;433.3;439.3;447;449.5;452.3;454.1;462.3;463.7;465.2;467.4;468.2;469.4;471.2;472.4;474.1;479.3;481.3;495.2;506.6;507.5;510.7;515.2;516.3;523.3;527.3;530.3;536.9;538.8;540;540.7;542;544.5;547.7;552.9;556.6;560.4;561.3;562.6;565.2;566.3;567.4;574.2;577.6…
16941	44.02	1030	1030.5	2	2081.1	771034	1	3	5	0	0	0	16986		16991	825.4	255.9;267.4;278.9;309.2;456.2;461.6;526.7;541.4;542.3;580.2;581.2;624.3;635.3;640.5;659.5;675.4;732.4;738.3;740.6;762;781.3;792.5;793.4;824.8;825.5;826.8;1404.9
17131	44.28	1030	1030	2	2081.1	1.91674e+06	1	3	5	0	0	0	17172	260.1;464.2;784.4	17176	784.4	343.2;369.4;392.2;409.1;509;531.1;535.5;539.9;542.1;581;597.3;626.6;657.2;664.2;665.2;712.6;724.6;751.9;752.5;753.5;766.4;784.7;825.6;1294.1;1507.2
17315	44.54	1030	1030.5	2	2081.1	49820344	1	3	5	0	0	0	17353	260.1;464.2		0
17498	44.8	1030	1030.5	2	2081.1	169604864	1	3	5	0	0	0	17537	260.1;464.2		0
17680	45.06	1030	1030.5	2	2081.1	8926374	1	3	5	0	0	0	17720	260.1;450.2;464.2;825.4	17724	825.4	344.2;633.2;667.4;751.5;793.5;826.4;1535;1575.7
41528	78.81	1030	1030.5	2	2081.1	157022	1	3	5	0	0	0	41583	260.1		0
41587	78.9	1030	1030	2	2081.1	97426	1	3	5	0	0	0	41631	335.2		0
43502	81.92	1030	1030.5	2	2081.1	96647.5	1	3	5	0	0	0	43549	260.1		0
43531	81.97	1030	1030.5	2	2081.1	102463	1	3	5	0	0	0	43576	260.1		0
					2231.1 Total	1.12392e+08
20936	49.44	1105.1	1105.6	2	2231.1	6.06686e+06	1	3	3	0	0	0	20980	260.1		0
21139	49.7	1105.1	1105.6	2	2231.1	60188796	1	3	3	0	0	0	21183	260.1		0
22701	51.74	1105.1	1105.6	2	2231.1	11823034	1	3	3	0	0	0	22745	260.1;278.2		0
22906	52	1105.1	1105.6	2	2231.1	34312828	1	3	3	0	0	0	22944	260.1;278.2		0
					2244.1 Total	2.27631e+07
19273	47.24	1111.6	1112.1	2	2244.1	2.40622e+06	1	5	4	0	0	0	19314	260.1;450.2;464.2		0
19508	47.55	1111.6	1112.1	2	2244.1	2.89633e+06	1	5	4	0	0	0	19550	260.1;278.2;450.2;464.2		0
20855	49.34	1111.6	1112.1	2	2244.1	6736605	1	5	4	0	0	0	20896	260.1;450.2;452.2;464.2;638.3		0
21019	49.54	1111.6	1113.5	2	2244.1	3.26924e+06	1	5	4	0	0	0	21061	260.1;450.2;464.2;1029.5	21066	1029.5	344;811.4;870.9;1029.6
21223	49.81	1111.6	1112.1	2	2244.1	6035025	1	5	4	0	0	0	21263	260.1;450.2;452.2;464.2;638.3;825.4	21267	825.4	374.2;382;548.3;747.2;792.6;793.4
23153	52.31	741.4	741.7	3	2244.1	723016	1	5	4	0	0	0	23207	260.1		0
23348	52.57	741.4	741.4	3	2244.1	696706	1	5	4	0	0	0	23417	260.1		0
					2285.2 Total	1.62193e+08
16793	43.81	1132.1	1132.6	2	2285.2	1.2257e+06	1	4	5	0	0	0	16833	260.1;450.2;464.2		0
16982	44.07	1132.1	1132.6	2	2285.2	28404692	1	4	5	0	0	0	17020	260.1;464.2		0
16982	44.07	755.1	755.4	3	2285.2	2.66975e+06	1	4	5	0	0	0	17021	260.1;464.2		0
17168	44.34	1132.1	1132.6	2	2285.2	22877458	1	4	5	0	0	0	17205	260.1;464.2;784.4	17209	784.4	377.3;394.1
17204	44.39	755.1	755.4	3	2285.2	3.02439e+06	1	4	5	0	0	0	17247	260.1;450.2;464.2		0
17352	44.59	1132.1	1132.6	2	2285.2	12673608	1	4	5	0	0	0	17392	260.1;450.2;464.2		0
18212	45.79	1132.1	1132.6	2	2285.2	14761630	1	4	5	0	0	0	18250	260.1;464.2		0
18394	46.04	1132.1	1132.6	2	2285.2	29188848	1	4	5	0	0	0	18431	260.1;450.2;464.2		0
18507	46.2	755.1	755.4	3	2285.2	1580633	1	4	5	0	0	0	18562	260.1;450.2;464.2		0
18550	46.25	1132.1	1132.6	2	2285.2	45786132	1	4	5	0	0	0	18589	260.1;450.2;464.2		0
					2418.2 Total	36146057
23192	52.36	1198.6	1199.6	2	2418.2	6.02811e+06	0	3	3	1	0	0	23232	260.1;376.2;464.2;825.4;1233.6	23238	825.4	377.2;391.3;445.4;579.4;668.3;724.5;737.5;751.2;793.4;797.4;809.9;811.5;824.8;825.6;826.3;839.5;857.6;900.5;1024.3;1029.4;1048.6;1052.4;1117.5;1146.5;1207.8;1228.7;1253.1;1382;1425.7;1447;1455.7;1495.2;1523.1
23192	52.36	1198.6	1199.6	2	2418.2	6.02811e+06	0	3	3	1	0	0	23232		23239	1233.6	374.3;437;1026.5;1232.7;1233.6;1234.6;1251.7;1741.1
23389	52.62	1198.6	1199.6	2	2418.2	24089834	0	3	3	1	0	0	23430	260.1;376.2;464.2;1233.6	23434	1233.6	815.6;1077.8;1202.5;1233.5;1234.7;1235.5;1248.8
					2489.2 Total	458866
23230	52.41	823.1	823.4	3	2489.2	458866	0	3	3	1	1	0	23296	260.1;464.2;784.4	23299	784.4	282.9;767.3;791.4
					2489.3 Total	2.3723e+07
19163	47.09	823.1	823.1	3	2489.3	2.10574e+06	1	5	5	0	0	0	19211	260.1;450.2;464.2		0
19202	47.14	1234.1	1234.6	2	2489.3	21158378	1	5	5	0	0	0	19231	260.1;450.2;464.2;825.4	19235	825.4	376.3;626.4
23230	52.41	823.1	823.4	3	2489.3	458866	1	5	5	0	0	0	23296	260.1;464.2;784.4	23299	784.4	282.9;767.3;791.4
					2517.2 Total	48606780
27968	58.66	1248.1	1248.6	2	2517.2	5.08795e+06	1	4	3	2	0	0	28007	260.1;376.2;450.2;464.2;784.4;825.4	28011	784.4	596.6
27968	58.66	1248.1	1248.6	2	2517.2	5.08795e+06	1	4	3	2	0	0	28007		28012	825.4	463.1;825.7;826.7;868.8;1119.5;1468.5;1567.8;1575.9
28475	59.34	1248.1	1248.6	2	2517.2	5625348	1	4	3	2	0	0	28513	260.1;376.2;450.2;464.2;784.4;825.4;1203.6	28517	784.4	253;418.2;420.4;752.3;753.5;784.4;792.5;825.5;826.4;858.6;882.6;914.6;997.8;1029.6;1042.5;1059.5;1071.9;1274.7;1397.8;1471.9;1492.8;1493.6;1494.5;1511.1
28475	59.34	1248.1	1248.6	2	2517.2	5625348	1	4	3	2	0	0	28513		28518	825.4	249;297.1;312.1;344.5;418.3;463.5;505.2;506.3;580.2;723.2;751.6;780;793.3;794.7;809.4;825.4;826.3;834.3;852.4;866.5;870.5;995.6;1043.6;1073.4;1146.5;1203.5;1253.9;1259.5;1288.7;1469.8;1470.7;1480;1480.9;1494.9;1537;1542.9
28475	59.34	1248.1	1248.6	2	2517.2	5625348	1	4	3	2	0	0	28513		28519	1203.6	376.1;491.2;562.2;612.1;785.2;885.5;997.6;1000.3;1111.2;1157.5;1171.6;1203.4;1204.6;1205.7;1236.6;1246;1247.8;1249;1251.6;1275.7;1322.7;1330.6;1335.9;1469.6;1478.9;1493.8;1511.7;1564.6;1646.6;1670.9;1697;1698.6;1699.9;1713.7;1715.9;1786.9;1872.7;1940.8;1942.1
28869	59.86	1248.1	1248.6	2	2517.2	7184947	1	4	3	2	0	0	28912	260.1;376.2;450.2;464.2;784.4;825.4;999.5	28916	784.4	474.3;752.3;753.3
28869	59.86	1248.1	1248.6	2	2517.2	7184947	1	4	3	2	0	0	28912		28917	999.5	344.2;1025.5;1484
28869	59.86	1248.1	1248.6	2	2517.2	7184947	1	4	3	2	0	0	28912		28918	825.4	376.3;506.5;590.2;723.4;793.4;825.4
					2605.3 Total	4.99288e+07
17717	45.11	1292.2	1292.7	2	2605.3	743531	1	5	4	1	0	0	17770	260.1;376.2;450.2;464.2;784.4;1203.6;825.4	17774	825.4	239;312.1;316.3;326.2;344.4;345.3;376.2;418.2;458.3;580.5;719.6;751.4;793.5;794.3;824.5;829.5
17717	45.11	1292.2	1292.7	2	2605.3	743531	1	5	4	1	0	0	17770		17775	784.4	249.3;370.1;400.2;416.2;418;529.2;580.3;642.6;710.4;740.4;752.5;753.3;784.4;785.3;1256.4;1340.1
17717	45.11	1292.2	1292.7	2	2605.3	743531	1	5	4	1	0	0	17770		17776	1203.6	344.2;376.4;433.3;486.2;761.4;923.5;997.4;998.5;1003.9;1172.7;1187.7;1203.5;1498.9
17826	45.26	861.8	862.1	3	2605.3	1.00603e+06	1	5	4	1	0	0	17882	260.1;376.2;450.2;464.2;638.3;825.4;999.5;1029.5	17886	825.4	238;291.1;312.2;313.2;343;344.2;345.1;376.3;377.2;418.2;419.4;450.1;506.6;515.2;548.5;580.4;581.3;582.2;612;719.3;749.8;751.5;752.6;760.6;793.5;794.4;795.1;797.6;801.4;803.1;825.5;826.1;829.6;830.6;831.2
17826	45.26	861.8	862.1	3	2605.3	1.00603e+06	1	5	4	1	0	0	17882		17887	999.5	309.4;644.2;703.6;762.6;889;897.3;925.2;940.6
17826	45.26	861.8	862.1	3	2605.3	1.00603e+06	1	5	4	1	0	0	17882		17888	1029.5	308;344.1;418.1;486.5;711.4;793.7;825.6;955.5;997.7;1014.2;1028.9;1202.7
17905	45.37	1292.2	1292.7	2	2605.3	1475714	1	5	4	1	0	0	17954	260.1;376.2;450.2;464.2;784.4;825.4;1029.5;1203.6	17958	825.4	312.3;344.2;345.2;376.2;377.3;400.4;418.3;419.4;549.4;580.4;581.3;689.3;719.3;720.3;751.4;752.5;792.7;793.5;794.5
17905	45.37	1292.2	1292.7	2	2605.3	1475714	1	5	4	1	0	0	17954		17959	1203.6	739.6;997.8;1202.8;1204.7
17905	45.37	1292.2	1292.7	2	2605.3	1475714	1	5	4	1	0	0	17954		17960	1029.5	628.3;735.9;891.2;899.4
17905	45.37	1292.2	1292.7	2	2605.3	1475714	1	5	4	1	0	0	17954		17961	784.4	755.6;784.6
18018	45.52	861.8	862.1	3	2605.3	2433797	1	5	4	1	0	0	18066	260.1;376.2;450.2;464.2;638.3;825.4;999.5	18069	825.4	255.7;344.2;345.2;376.1;412.3;418.3;451.2;569.3;580.4;581.6;582.6;657.3;719.3;751.4;792.4;793.6;794.5;808.3;824.3;829.6;830.6
18018	45.52	861.8	862.1	3	2605.3	2433797	1	5	4	1	0	0	18066		18070	999.5	675.4;753.1;939.5;940.6
18135	45.68	1292.2	1293.7	2	2605.3	450092	1	5	4	1	0	0	18197	260.1;376.2;406.2;450.2;464.2;624.3;842.4;784.4;825.4	18201	784.4	358;386.5;586.5;614.3;657.2;710.5;720.4;751.4;752.5;753.3;784.2;785.9
18135	45.68	1292.2	1293.7	2	2605.3	450092	1	5	4	1	0	0	18197		18202	825.4	312.2;343.1;344.1;579.7;581.3;630.3;666.3;751.4;766.5;792.8;793.7;825.5;826.5
19230	47.19	861.8	862.1	3	2605.3	714406	1	5	4	1	0	0	19301	260.1;278.2;376.2;450.2;464.2;825.4	19304	825.4	256.3;312.2;344.2;345.4;376.3;377.4;407.8;418.2;580.4;581.4;627.5;696.8;719.5;729.4;750.6;751.7;761.5;793.4;794.6;802.5;830.9
19273	47.24	1292.2	1292.7	2	2605.3	1.93945e+06	1	5	4	1	0	0	19313	260.1;376.2;450.2;464.2;638.3;784.4;825.4;1029.5	19317	825.4	238;248.2;270.2;312.3;342.7;344.2;376.2;400.2;418.9;460;475.1;527.3;548.4;580.4;581.3;682.4;714.3;719.2;720.3;751.4;752.2;762.4;793.5;794.5
19273	47.24	1292.2	1292.7	2	2605.3	1.93945e+06	1	5	4	1	0	0	19313		19318	784.4	222;418.3;452.3;471.6;516;753.6;784.9;785.6
19273	47.24	1292.2	1292.7	2	2605.3	1.93945e+06	1	5	4	1	0	0	19313		19319	1029.5	376.4;663.5;793.3;941.5;955.7;986.6;997.7;1029.6
19347	47.34	861.8	862.1	3	2605.3	1374420	1	5	4	1	0	0	19409	260.1;376.2;450.2;452.2;464.2;825.4;999.5	19413	825.4	238.1;270;280.1;312.1;343.1;344.2;345;346.2;376.3;377.2;418.2;548.2;580.4;581.4;752.3;761.6;791.4;792.1;793.4;794.6;825.6;830.4
19347	47.34	861.8	862.1	3	2605.3	1374420	1	5	4	1	0	0	19409		19414	999.5	344.3;346.2;786.3
19424	47.44	861.8	862.1	3	2605.3	1.27846e+06	1	5	4	1	0	0	19491	260.1;376.2;450.2;452.2;464.2;825.4;1029.5	19495	825.4	248.1;270.2;312.2;313.2;344.3;376.2;418.3;419.5;580.6;581.6;658.8;719.4;751.4;792.8;793.5;794.4;795.1;829.4;830.7
19424	47.44	861.8	862.1	3	2605.3	1.27846e+06	1	5	4	1	0	0	19491		19496	1029.5	997.5;1767.2
23824	53.2	1292.2	1292.7	2	2605.3	1736655	1	5	4	1	0	1	23871	260.1;376.2;406.2;450.2;464.2;638.3;784.4;825.4	23879	784.4	239.1;240.1;245.8;253.3;271.1;295.1;303.2;304;313.3;326.3;327.1;344.3;368.1;369.2;376.5;386.4;400.2;418.2;710.5;749.5;751.5;752.5;753.5;784.7
23824	53.2	1292.2	1292.7	2	2605.3	1736655	1	5	4	1	0	1	23871		23880	825.4	303;308;344.2;580.5;581.3;742.3;792.7;793.5;849.5;1127.4;1210.5
23948	53.36	1292.2	1292.7	2	2605.3	7496738	1	5	4	1	0	1	23988	260.1;376.2;450.2;464.2;638.3;784.4	23995	784.4	221;222.1;227;228.1;236.8;239.1;240.5;251.1;253.2;257.1;271.1;272.1;281.4;283;295.3;303.1;304.1;313.2;326.4;327.4;344.1;345.2;368.2;369.4;372;376.1;377.1;386.5;399.4;400.2;401.4;408.2;418.3;419.2;432.3;507.5;536.2;678.4;679.3;693.2;710.4;711.4;720.3;742.3;750.4;751.1;752.5;753.4;754
23986	53.42	861.8	862.4	3	2605.3	935082	1	5	4	1	0	1	24039	260.1;450.2;464.2;638.3;784.4	24042	784.4	225.3;239.1;255.3;271.2;272.2;283.2;303.2;327.5;345.3;347.2;368.1;376.3;400.2;401.4;408.4;414.5;418.2;419.2;432.2;439.3;541.6;584.8;640.1;678.4;683.1;701.6;710.5;711.3;751.3;752.4;753.4;755.4
24916	54.62	1292.2	1292.2	2	2605.3	1114172	1	5	4	1	0	1	24979	260.1;376.2;406.2;450.2;464.2;638.3;784.4;825.4	24984	784.4	239.3;283;419.4;752.6;753.2;786
24916	54.62	1292.2	1292.2	2	2605.3	1114172	1	5	4	1	0	1	24979		24985	825.4	344.3;391.3;418.2;580.3;782.6;1047.5
25202	54.98	1292.2	1292.7	2	2605.3	7.03745e+06	1	5	4	1	0	1	25242	260.1;376.2;450.2;464.2;638.3;784.4	25247	784.4	228;239.2;251.1;256.9;283.1;294.3;303;305.1;307.2;313.2;327.2;336;344;368.3;376.2;400.2;401.6;402.3;418.2;419.1;473.9;678.2;710.4;711.4;721.4;750.1;750.7;752.4;753.5;754.7
					2646.3 Total	73060379
19310	47.29	875.5	875.8	3	2646.3	8905980	1	4	5	1	0	0	19348	260.1;376.2;450.2;464.2;825.4;999.5;1029.5;1203.6	19352	825.4	238.3;256.2;312.1;313.2;344.2;345.2;376.2;377.1;400.3;418.1;450.3;534.1;580.4;581.3;623.8;720.4;734.4;751.4;752.5;791.9;793.4;794.4;795.2
19310	47.29	875.5	875.8	3	2646.3	8905980	1	4	5	1	0	0	19348		19353	1029.5	344.2;422.1;817.3;955.7
19310	47.29	875.5	875.8	3	2646.3	8905980	1	4	5	1	0	0	19348		19354	999.5	377;827.6;908.7;938.5;966.8
19384	47.39	1312.7	1313.2	2	2646.3	5.21601e+06	1	4	5	1	0	0	19425	260.1;376.2;450.2;464.2;825.4;1029.5	19429	825.4	238.2;248.3;250.1;312.1;313.4;344.2;345.2;374.3;375.5;376.3;377.2;400;406.1;419.4;580.5;581.1;596.5;715.3;719.3;720.6;733.5;746.7;751.4;752.3;792.4;793.5;794.6;824.5;825.1;833.5
19384	47.39	1312.7	1313.2	2	2646.3	5.21601e+06	1	4	5	1	0	0	19425		19430	1029.5	793.3;825.4;878.1;955.4;987.5;997.5;1011.5;1029.6;1030.4
20480	48.86	875.5	875.8	3	2646.3	11661274	1	4	5	1	0	0	20523	260.1;376.2;450.2;452.2;464.2;825.4;1029.5	20528	825.4	237.9;247.9;249.1;267.1;274.3;280.2;283.2;312.2;313.3;334;343.4;344.2;345.2;375.4;376.2;377.2;400.2;418.1;419.6;443.6;516.2;520.3;533.7;578.7;580.3;580.9;599.2;609.9;719.3;743.9;751.4;752.4;761.3;782.5;792.1;792.8;793.5;794.4
20480	48.86	875.5	875.8	3	2646.3	11661274	1	4	5	1	0	0	20523		20529	1029.5	344;530.2;625.8;825.6;997.4
20563	48.97	1312.7	1313.2	2	2646.3	6293935	1	4	5	1	0	0	20605	260.1;376.2;450.2;464.2;825.4;1029.5	20609	825.4	238.1;248.1;256.1;270.1;280.1;291.1;312.2;344.2;345;376.3;377.3;399.7;418.3;429;580.5;581.5;688.3;719.4;751.7;782.3;793.5;794.5;825.1
20563	48.97	1312.7	1313.2	2	2646.3	6293935	1	4	5	1	0	0	20605		20610	1029.5	386.3;793.5;794.1;794.7;825.5;955.6;997.4;1031.9
					2663.3 Total	396093
6751	28.72	881.1	881.8	3	2663.3	396093	2	5	5	0	0	0	6770	260.1;376.2;450.2;464.2		0
					2809.4 Total	9.44829e+07
18212	45.79	929.8	930.1	3	2809.4	578204	1	6	4	1	0	0	18262	260.1;376.2;450.2;624.3;842.4;843.4;825.4	18268	825.4	239.2;243.9;344.1;377.2;470.1;508.2;580.4;581.4;611.7;792.4;793.6;794.5;834.4
18283	45.89	1394.2	1394.7	2	2809.4	873038	1	6	4	1	0	0	18338	260.1;376.2;406.2;450.2;464.2;842.4;825.4	18341	825.4	283.2;312.1;344.1;374.1;376;377;418.2;580.4;584.1;636.2;751.1;752.5;793.4;794.8;826.5
18507	46.2	1394.2	1394.7	2	2809.4	1.22429e+06	1	6	4	1	0	0	18563	260.1;376.2;450.2;464.2;842.4;784.4;825.4;1203.6	18567	825.4	238.2;239.9;248;248.9;255.8;312.2;313.1;344.1;345.1;368.9;376.3;377;377.6;404.1;417.8;580.4;581.3;610.5;684.5;697.4;719.5;720.4;751.4;766.4;793.5;794.5;808.5;827.1
18507	46.2	1394.2	1394.7	2	2809.4	1.22429e+06	1	6	4	1	0	0	18563		18568	784.4	270.9;493.3;558.4;655.3;711.5;738.5;753.9;784.5;786.4;816.6
18507	46.2	1394.2	1394.7	2	2809.4	1.22429e+06	1	6	4	1	0	0	18563		18569	1203.6	345.2;559.4;586.3;672.2;674.4;781.5;802.7;1028.5;1188;1205.8
18550	46.25	929.8	930.2	3	2809.4	718883	1	6	4	1	0	0	18612	260.1;376.2;450.2;464.2;624.3;825.4;1029.5	18617	825.4	252.1;270;312.1;344.2;345.3;376.3;418.3;493.5;580.3;581.4;751.5;765.4;766.9;791.2;793.5;794.5
18550	46.25	929.8	930.2	3	2809.4	718883	1	6	4	1	0	0	18612		18618	1029.5	308.2;793.9
18704	46.46	1394.2	1394.7	2	2809.4	1275509	1	6	4	1	0	0	18746	260.1;376.2;406.2;450.2;464.2;624.3;784.4;842.4;1203.6;825.4	18751	825.4	280;311.2;312;344.1;376.2;419.2;484.5;580.3;581.2;593.3;715.3;751.5;792.5;793.5;794.3;824.4;825.6
18704	46.46	1394.2	1394.7	2	2809.4	1275509	1	6	4	1	0	0	18746		18752	1203.6	344.1;687.7;719.9;955.5;995.5;997;997.7;998.6;1204.9
18704	46.46	1394.2	1394.7	2	2809.4	1275509	1	6	4	1	0	0	18746		18753	784.4	224.1;239.2;566.4;614.1;642.3;664.8;751.6;753.2;784.5;1021.6;1579.1
18743	46.51	929.8	930.1	3	2809.4	701921	1	6	4	1	0	0	18795	260.1;278.2;376.2;450.2;464.2;638.3;784.4;825.4;1203.6	18798	825.4	312.3;344;376.1;377;418.5;523.8;580.4;581.4;583.9;587.3;608.1;679.2;683.8;692.2;750;766.4;793.5;794.4;796.5;808.8;824.8
18743	46.51	929.8	930.1	3	2809.4	701921	1	6	4	1	0	0	18795		18799	1203.6	539.2;697.5;919.6;925.5;977.2;997.6;999.4;1045.5;1075.7;1134.6;1578.9
18743	46.51	929.8	930.1	3	2809.4	701921	1	6	4	1	0	0	18795		18800	784.4	327.9;344.1;364.4;398.2;425.3;533.3;541.1;543.5;556.3;576.5;628.1;645.4;646.4;651.2;673.7;683;751.6;752.3;753.5;754.2;761.9;763.4;783.5;784.6;864.5;869.9;948.4;1075.8;1315.5;1321.7;1338.6;1348;1528.8
18894	46.73	1394.2	1394.7	2	2809.4	843912	1	6	4	1	0	0	18942	260.1;376.2;406.2;450.2;464.2;624.3;638.3;784.4;825.4;843.4;999.5;1203.6;1233.6	18946	1203.6	440.1;446.5;473.2;604.2;761.4;785.7;791.5;826.4;899.4;965.7;997.5;998.5;1064.3;1182.6;1204.5
18894	46.73	1394.2	1394.7	2	2809.4	843912	1	6	4	1	0	0	18942		18947	825.4	271;344.2;354.3;361;376.5;580.7;581.4;687.6;696.2;708;751.6;793.5
18894	46.73	1394.2	1394.7	2	2809.4	843912	1	6	4	1	0	0	18942		18948	784.4	390.5;418.2;443.2;641.3;678.1;752.4;753.4;784.5;785.5;794.5
18894	46.73	1394.2	1394.7	2	2809.4	843912	1	6	4	1	0	0	18942		18949	999.5	312;344.2;376.2;377.3;432.4;484.1;643.2;785.9
18894	46.73	1394.2	1394.7	2	2809.4	843912	1	6	4	1	0	0	18942		18950	1233.6	705.2;998;1233.6;1234.8;1561.7;1768.1
19310	47.29	1394.2	1394.7	2	2809.4	638657	1	6	4	1	0	0	19376	260.1;376.2;406.2;450.2;464.2;624.3;638.3;842.4;843.4;1029.5;825.4	19380	825.4	312.1;344.1;376.4;565.2;580.5;719.4;721.6;760.6;761.4;793.5;794.4;825.5;1215;1536.5
19310	47.29	1394.2	1394.7	2	2809.4	638657	1	6	4	1	0	0	19376		19381	1029.5	344;399;560.3;580.4;784.5;814.6;825.3;997.9;998.9;1029.7;1299.7;1842
19969	48.18	929.8	930.5	3	2809.4	432589	1	6	4	1	0	0	20035	260.1;278.2;376.2;450.2;464.2;825.4	20039	825.4	310;344.2;376.3;398.2;580.2;580.8;652.3;670.1;766.3;793.4;794.4;803.8;825.8;826.6
24598	54.2	1394.2	1394.7	2	2809.4	1.64121e+06	1	5	5	0	0	1	24637	260.1;376.2;450.2;464.2;842.4;784.4;825.4;1029.5	24642	784.4	227;230.1;239.1;240.1;253.4;254.2;257.2;267.1;271.2;272;283.1;284.2;302.4;303.1;326.3;327.1;344;345;347.1;350.4;358.2;367.4;368.2;369.3;373.2;376.1;400.3;401.2;418.3;419.3;432.4;434.7;450.5;474.2;537.2;548.3;678.3;710.4;711.5;742.4;750.3;751.2;752.5;753.4;754.1;784.5
24598	54.2	1394.2	1394.7	2	2809.4	1.64121e+06	1	5	5	0	0	1	24637		24643	1029.5	345.1;481;610.4;621.5;1014.4
24598	54.2	1394.2	1394.7	2	2809.4	1.64121e+06	1	5	5	0	0	1	24637		24644	825.4	344.1;375.2;768.9;793.5;839.4
24714	54.36	929.8	930.1	3	2809.4	2.87999e+06	1	5	5	0	0	1	24766	260.1;376.2;450.2;464.2;638.3;784.4	24769	784.4	239;240.1;253.1;254;262;271.1;272.1;280;281;283;289.3;301.8;303.1;304;326.1;336.1;337;345.2;368.3;376.3;400.2;401.2;418.3;419.1;504.2;552.2;593.2;613.3;641.5;678.3;691.4;710.7;711.4;721.8;751.6;752.4;753.5;755
24755	54.41	1394.2	1394.7	2	2809.4	17775268	1	5	5	0	0	1	24797	260.1;376.2;450.2;464.2;638.3;784.4;842.4	24801	784.4	228.1;235.1;239.1;240;246.4;251.2;252.1;253.2;262;270.1;271.2;283.2;284.1;303.2;307.2;313.3;346.2;358.1;368.2;369.2;376.2;398.8;400.3;401.2;417.5;418.2;419.3;420.1;432.1;450.3;451.2;459.3;655.3;678.4;708.6;710.4;711.6;720.6;751.7;752.5;753.4
24957	54.67	1394.2	1394.7	2	2809.4	1.87435e+06	1	5	5	0	0	1	25000	260.1;376.2;450.2;464.2;638.3;784.4;842.4;1203.6;825.4	25004	784.4	221.3;239.1;240.1;252.9;257.2;262.1;264;271;283.2;295.2;303.1;304.2;306.5;307.2;319.3;327.1;345.1;368.1;376.2;377.4;400.2;408.1;415.7;417.5;418.2;419.3;429.2;448;450.3;590.7;613.5;642.3;678.7;710.5;711.3;720.6;742.7;743.6;751.7;752.5;753.4;784.4;785.6
24957	54.67	1394.2	1394.7	2	2809.4	1.87435e+06	1	5	5	0	0	1	25000		25005	825.4	344.1;374.1;376.2;580.5;581.4;752.5;792.1;793.2;825.7
24957	54.67	1394.2	1394.7	2	2809.4	1.87435e+06	1	5	5	0	0	1	25000		25006	1203.6	344.4;376.2;637.8;761.4;784.4;873.9;1204.8;1205.5;1531.8;1561.7;1670.8;1724.4;1768.8;1868.1;1911.1
24957	54.67	929.8	929.8	3	2809.4	732206	1	5	5	0	0	1	25012	260.1;278.2;376.2;406.2;450.2;464.2;621.3;638.3;784.4;842.4;825.4	25015	784.4	239.1;254.2;272.1;283.3;303.2;327;368;400.1;418.2;525.8;670.4;672.8;702.4;710.3;711.4;713.6;721.3;723.5;750.2;751.6;752.4;784.6;785.6;787.4
24957	54.67	929.8	929.8	3	2809.4	732206	1	5	5	0	0	1	25012		25016	825.4	326.4;344;407;420.9;450.3;631.2;740.5;766.5;794.6;824.7;825.4;1112.5
25202	54.98	1394.2	1394.7	2	2809.4	3.56722e+06	1	5	5	0	0	1	25253	260.1;376.2;406.2;450.2;464.2;638.3;784.4;842.4;825.4	25256	784.4	239.1;253;271;294;295.1;303.1;336.1;358.3;376.1;386.1;400.2;418.2;419.3;551.9;710.3;720.5;752.3;753.4
25202	54.98	1394.2	1394.7	2	2809.4	3.56722e+06	1	5	5	0	0	1	25253		25257	825.4	287.9;344.2;514.3;752.4;825.3
25355	55.19	929.8	929.8	3	2809.4	714580	1	5	5	0	0	1	25410	260.1;376.2;406.2;450.2;464.2;638.3;784.4	25415	784.4	239.1;251.5;302.8;312.1;316.9;368.2;413.5;417.1;418.2;419.1;435.1;500.2;501.1;515.2;529.8;710.2;712.3;728.9;742.6;752.4;753.3;769.6;772.8;778.4
25499	55.4	1394.2	1395.7	2	2809.4	1.04073e+06	1	5	5	0	0	1	25541	260.1;376.2;406.2;450.2;464.2;624.3;638.3;784.4;842.4;825.4	25550	784.4	239.1;271;303;327.9;367.5;373.2;418.3;419.2;710.3;751.7;752.6;753.5
25499	55.4	1394.2	1395.7	2	2809.4	1.04073e+06	1	5	5	0	0	1	25541		25551	825.4	344.1;580.3;793.4;794.6
25614	55.56	929.8	930.5	3	2809.4	404622	1	5	5	0	0	1	25668	260.1;376.2;450.2;464.2;638.3;784.4	25673	784.4	239.1;246.3;271.3;283.1;303.3;306.6;326.1;344.8;368.2;401.1;418.3;548.2;558.3;603.1;650.8;656.4;721.5;742.2;751.4;752.4;753.4;769.3
25729	55.72	1394.2	1394.7	2	2809.4	3601408	1	5	5	0	0	1	25769	260.1;376.2;450.2;464.2;638.3;784.4;825.4	25775	784.4	211.1;220.9;228.1;237;239.1;240.1;241.4;246;251.1;253.1;254.1;262.4;269;270.4;271.2;272;273.1;283;284.3;294.1;295;302.4;303.2;304.1;312.3;326.3;327.3;343.9;345.2;365;368.2;369.2;376.1;377.6;379.1;386.3;400.2;401.2;415;418.2;419.3;421.4;432.2;443.4;548.3;610.5;678.6;679.4;692.4;710.4;711.4;720.5;742.4;751;752.5;753.5
25729	55.72	1394.2	1394.7	2	2809.4	3601408	1	5	5	0	0	1	25769		25776	825.4	343.4;344.1;376.3;580.3;666.3;767.3;792;793.5;825.3;826.3;1061.4
25806	55.83	929.8	930.1	3	2809.4	1.44714e+06	1	5	5	0	0	1	25865	260.1;376.2;450.2;464.2;638.3;784.4	25869	784.4	227.2;233.3;239;240.1;246.3;251;257;262;265.2;270.1;271.1;272.3;283.3;284;289.3;301.6;302.4;303.2;304;307;313.1;317;326.1;327.1;336.2;344.1;345.2;358.3;366.2;368.1;369.1;376.3;387.5;400.3;401.3;408.3;418.3;419.2;427.1;430.2;442.5;443.3;450.3;451.1;525.2;534.2;537.5;545.1;560.8;593.3;624.2;626.3;633.3;639.4;678.3;688.3;699.2;709.5;710.4;711.3;715.7;751.3;752.5;753.4;754;766.7;774.1;784.5;785.2
25925	55.99	1394.2	1394.7	2	2809.4	9024443	1	5	5	0	0	1	25965	260.1;376.2;450.2;464.2;638.3;784.4;1203.6	25969	784.4	211;221.1;239.1;240.2;249.1;250;251;253;257.1;271.2;272.3;276;281;283.1;301.9;303.2;304;313.1;326.4;327.2;344.2;355.9;358.2;367.2;368.1;369.1;376.2;386.3;400.2;401;415;416.1;418.2;419.3;512.3;655;678.4;679.5;709.3;710.4;711.3;712.1;721.4;750.9;752.4;753.4;784.5
25925	55.99	1394.2	1394.7	2	2809.4	9024443	1	5	5	0	0	1	25965		25970	1203.6	377.5;643.2;723.3;785.4;786.3;828.5;842.5;878;997.7;998.6;1069.7;1160.8;1204.7;1604.2;1938.1
26037	56.14	929.8	930.1	3	2809.4	549589	1	5	5	0	0	1	26112	260.1;278.2;376.2;450.2;464.2;638.3;784.4	26115	784.4	239.2;245.1;249.4;253.1;257.1;271.1;303.1;326.2;368.1;376.2;397.2;400.3;418.2;542.2;586.4;592.4;594;624.3;639.4;656.3;657;674.4;703.8;707.3;710.4;736.2;743.1;752.5;753.5
26117	56.25	1394.2	1394.7	2	2809.4	1.93645e+06	1	5	5	0	0	1	26159	260.1;376.2;406.2;450.2;464.2;638.3;784.4;825.4;1029.5	26165	784.4	235.2;239.2;250.6;253;271.3;280.2;283;284.1;303.2;304.1;313;344.2;345.2;357.8;368.1;369.1;386.1;400.2;402;418.2;419.2;443;450.2;552.2;610.2;678;679.2;710.5;720.5;750.3;751.4;752.5;753.5;754.4
26117	56.25	1394.2	1394.7	2	2809.4	1.93645e+06	1	5	5	0	0	1	26159		26166	825.4	312.2;344.2;345.3;376.3;611.3;751.4;794.6;825.3;826.5;839.5;1015.5
26117	56.25	1394.2	1394.7	2	2809.4	1.93645e+06	1	5	5	0	0	1	26159		26167	1029.5	344.1;502.8;635.6;686.9;784;966.4;1029.5;1030.6;1031.7;1999.1
					2850.4 Total	7.86882e+07
19466	47.5	1414.7	1414.7	2	2850.4	659305	1	5	5	1	0	0	19532	260.1;376.2;406.2;450.2;464.2;638.3;843.4;825.4	19536	825.4	344.1;347.3;376.2;386.2;418;580.3;581.3;583.4;584.2;610.5;621.4;682.5;720.4;751.4;793.5;794.3
19626	47.71	1414.7	1416.7	2	2850.4	381760	1	5	5	1	0	0	19696	260.1;376.2;406.2;450.2;464.2;784.4;825.4	19699	825.4	246.2;248.1;303.3;312.2;313.3;344.2;345.3;345.9;374.2;376.3;377.1;379;485.3;580.3;581.3;610.5;611.4;613.3;766.2;793.5;794.5;824.8;825.6;826.9
19626	47.71	1414.7	1416.7	2	2850.4	381760	1	5	5	1	0	0	19696		19700	784.4	418.2;660.2;784.5;785.3;940.6
19777	47.92	943.5	943.8	3	2850.4	2.50618e+06	1	5	5	1	0	0	19813	260.1;376.2;450.2;464.2;638.3;825.4	19817	825.4	248.5;312.2;326.4;344.2;345.2;355.8;376.2;377.3;418.2;432.3;470.4;512.4;521.2;580.4;581.4;621.3;719.2;751.5;761.8;768.4;792.3;793.4;794.6;825.3
19777	47.92	1414.7	1415.2	2	2850.4	1.03383e+06	1	5	5	1	0	0	19816	260.1;376.2;406.2;450.2;464.2;825.4	19820	825.4	261.4;270.1;312.3;314.3;318.1;344.2;345.2;376.3;377.2;392.9;400.5;418.3;443.1;465.5;556.5;580.4;581.3;581.9;633.2;637.7;685.5;719.6;751.6;761.6;791.4;793.5;794.5;824.7;826.3;835.3
19969	48.18	943.5	943.8	3	2850.4	3.85085e+06	1	5	5	1	0	0	20008	260.1;376.2;450.2;464.2;825.4;1029.5	20012	825.4	270;280.1;312.2;313;327.1;344.2;345.2;376.3;377.4;418.4;470.4;580.2;719.6;751.2;792.5;793.5;794.4;795.1
19969	48.18	943.5	943.8	3	2850.4	3.85085e+06	1	5	5	1	0	0	20008		20013	1029.5	376;826.7;923.6;955.5;997.4;1014.1;1148.1
19969	48.18	1414.7	1415.2	2	2850.4	932315	1	5	5	1	0	0	20021	260.1;376.2;450.2;464.2;825.4;999.5	20025	825.4	239.3;247.9;249.9;270.1;280;281.2;312.3;313.2;343.4;344.2;345.1;376.3;377.1;418.3;516.2;548.3;549.5;580.4;611.8;688.2;701.3;719.3;729.3;750.9;751.7;762.1;791.5;792.6;793.5;794.6;825.5
19969	48.18	1414.7	1415.2	2	2850.4	932315	1	5	5	1	0	0	20021		20026	999.5	312.1;687.3;938.5;939.6
20123	48.39	943.5	943.8	3	2850.4	5.71717e+06	1	5	5	1	0	0	20161	260.1;376.2;450.2;464.2;784.4;825.4;1029.5	20165	825.4	243.1;262.1;270.1;276.2;312.2;313.1;341.4;344.3;345.3;376.2;419.6;580.3;581.2;621.6;720.2;751.3;792.2;793.4;794.3;795.3
20123	48.39	943.5	943.8	3	2850.4	5.71717e+06	1	5	5	1	0	0	20161		20166	1029.5	793.7;955.7;997.5;1031.4
20123	48.39	943.5	943.8	3	2850.4	5.71717e+06	1	5	5	1	0	0	20161		20167	784.4	331.5;333.2;470.1;483.9;629.8;636.2;752.5;753.5;1203.8
20160	48.45	1414.7	1415.2	2	2850.4	2451915	1	5	5	1	0	0	20204	260.1;376.2;406.2;450.2;464.2;825.4	20209	825.4	262.1;270.2;295.2;312.1;344.1;345.3;368.4;376.2;377.1;400.1;418.1;502.1;580.4;602.4;719.5;751.4;793.4;794.3;826.4
20643	49.07	943.5	943.5	3	2850.4	852116	1	5	5	1	0	0	20719	260.1;376.2;406.2;450.2;464.2;784.4;825.4;1029.5	20722	825.4	312.1;321.3;344.3;362.2;369.6;376.4;532.4;580.4;589.5;687.8;719.5;726.6;751.3;793.5;794.7;825.5
20643	49.07	943.5	943.5	3	2850.4	852116	1	5	5	1	0	0	20719		20723	1029.5	761.6;785.4;998.4;1028.7;1032.4
20643	49.07	943.5	943.5	3	2850.4	852116	1	5	5	1	0	0	20719		20724	784.4	424.2;431.2;452.3;501.2;538.6;568.3;582.2;657.5;666;669.4;719.5;752.4;753;762.5;766.4;1204.5;1320.9
20855	49.34	943.5	943.8	3	2850.4	2564938	1	5	5	1	0	0	20899	260.1;376.2;450.2;464.2;784.4;825.4;999.5;1029.5	20904	825.4	232.9;237.9;252.2;291;312;344.2;345.2;369;376.3;377.2;380;418.2;523.4;548.8;580.3;581.3;719.6;727.7;751.5;752.6;767.8;792.6;793.5;794.4;826.2;834.1
20855	49.34	943.5	943.8	3	2850.4	2564938	1	5	5	1	0	0	20899		20905	1029.5	622.3;1029.5
20855	49.34	943.5	943.8	3	2850.4	2564938	1	5	5	1	0	0	20899		20906	999.5	436.4;535.4;753.8;762.6
20855	49.34	943.5	943.8	3	2850.4	2564938	1	5	5	1	0	0	20899		20907	784.4	412.4;414.4;433.1;486.3;595.3;613.3;624.3;639.5;652.5;668.3;718.2;751.6;752.6;767.3;883.6;1075.4;1273.7;1282.8;1303.1;1338.7;1527.9;1528.8
20979	49.49	1414.7	1415.2	2	2850.4	1.31832e+06	1	5	5	1	0	0	21037	260.1;376.2;450.2;464.2;638.3;825.4;1029.5	21040	825.4	280.2;312.2;343.1;344.2;345.2;376.3;377.3;418.2;422;580.5;581.4;719.7;750.6;751.5;761.4;778.2;792.7;793.5;794.6;824.5;825.5
20979	49.49	1414.7	1415.2	2	2850.4	1.31832e+06	1	5	5	1	0	0	21037		21041	1029.5	339.7;409.2;761.3;784.6;793.5;956;997.6;998.6;1029.5;1210;1403.8
21019	49.54	1414.7	1415.2	2	2850.4	1.3269e+06	1	5	5	1	0	0	21080	260.1;376.2;450.2;464.2;825.4;1029.5	21086	825.4	238.1;250;252.1;270.4;280.2;312.2;313.2;343.3;344.2;345;376.2;396.5;400.3;418.3;425.1;434.3;535.4;580.3;581.4;720.5;751.5;793.5;794.4;795.3
21019	49.54	1414.7	1415.2	2	2850.4	1.3269e+06	1	5	5	1	0	0	21080		21087	1029.5	344.8;793.4;825.5;854.4;881.7;1647.8
21099	49.65	943.5	943.8	3	2850.4	6.48044e+06	1	5	5	1	0	0	21144	260.1;376.2;450.2;452.2;464.2;825.4;1029.5	21147	825.4	238.3;239;248;256.2;270.1;271.1;280.2;295;312.1;344.2;345.2;375.3;376.2;377.4;418.2;470.2;534.4;579.3;580.7;581.6;621.4;719.4;751.5;793.5;794.4
21099	49.65	943.5	943.8	3	2850.4	6.48044e+06	1	5	5	1	0	0	21144		21148	1029.5	345;514.2;891.6;955.6;997.6
21223	49.81	1414.7	1415.2	2	2850.4	2.35134e+06	1	5	5	1	0	0	21276	260.1;376.2;450.2;464.2;638.3;825.4	21280	825.4	238.1;239.1;312.2;313.1;342.4;344.2;345.3;376.2;400;416.3;418.2;419.3;428.2;580.3;581.3;720.3;751.5;792.1;792.7;793.4;794.3;795.3;824.8
21303	49.91	943.5	943.8	3	2850.4	5.56842e+06	1	5	5	1	0	0	21345	260.1;376.2;450.2;452.2;464.2;825.4;1029.5	21350	825.4	270.2;280.1;311.6;312.2;313.2;344.2;345.2;376.2;377.3;399.7;400.4;418.2;466.1;470.6;475.2;534.2;550.2;580.4;581.1;586.4;663.5;720.1;751.6;760.2;766.4;792.2;793.4;794.5
21303	49.91	943.5	943.8	3	2850.4	5.56842e+06	1	5	5	1	0	0	21345		21351	1029.5	376.3;590.5;825.5;955.6;987.3;997.5
					2983.5 Total	71510867
19969	48.18	1481.3	1481.8	2	2983.5	588790	2	6	4	1	0	0	20024	260.1;376.2;450.2;464.2;638.3;842.4;784.4;825.4;1029.5	20030	825.4	252.2;256.2;300.2;312.1;313.1;344.2;345;376.2;406.1;418.5;467.7;474.1;580.3;581.2;684.2;751.4;764.7;766.5;767.3;792.8;793.5;794.4;795.1;813.3;825.3;826.3
19969	48.18	1481.3	1481.8	2	2983.5	588790	2	6	4	1	0	0	20024		20031	1029.5	407.3;793.6;826;997.6;1218.8;1236.9
19969	48.18	1481.3	1481.8	2	2983.5	588790	2	6	4	1	0	0	20024		20032	784.4	249.1;271.1;316.8;342;424.5;525.9;533.5;752.5;783.4;784.6;785.4;786.2;1164.8;1302.5;1564.9
20046	48.29	987.8	988.2	3	2983.5	730851	2	6	4	1	0	0	20106	260.1;376.2;450.2;464.2;842.4;784.4;825.4	20110	825.4	280;293.1;302.6;312.1;343.5;344.2;345.2;356.9;367.4;374.2;376.4;393.2;394.4;440.1;450.1;453.1;461;580.4;581.4;599.6;622.3;628.5;666.2;692.3;717.4;761.3;762.4;765.5;793.5;794.5;795.2;829.5;832.7
20046	48.29	987.8	988.2	3	2983.5	730851	2	6	4	1	0	0	20106		20111	784.4	241.1;271;324.2;338.1;373.4;386.3;388;412.9;419.3;448.5;483.3;497.3;500.7;506.6;580.2;626.9;637.4;656.5;710.7;752.5;753.4;767.5;783.9;811.6;843.2;1061.6
20729	49.18	987.8	988.2	3	2983.5	746021	2	6	4	1	0	0	20797	260.1;376.2;450.2;464.2;624.3;697.4;842.4;825.4	20801	825.4	269.2;270;308;311.6;312.2;313.1;344.2;345.1;375.2;376.4;377.3;383.2;418.2;448.3;449.3;470.3;502.1;580.4;611.3;621.3;636.3;668.3;752.6;766.4;782.2;792.6;793.4;794.5
20816	49.29	1481.3	1481.8	2	2983.5	851661	2	6	4	1	0	0	20877	260.1;376.2;406.2;450.2;464.2;638.3;784.4;825.4	20880	825.4	238.4;256.2;290.9;312.2;344.1;345.1;375.2;376.4;580.4;751.5;766.7;783.3;792.4;793.5;794.4;825.2
20816	49.29	1481.3	1481.8	2	2983.5	851661	2	6	4	1	0	0	20877		20881	784.4	239.1;242.7;297.1;400.1;418.4;424.3;590.2;604.1;710.5;747.2;752.8;1347.7
21139	49.7	1481.3	1481.3	2	2983.5	597590	2	6	4	1	0	0	21210	260.1;376.2;406.2;450.2;464.2;624.3;638.3;842.4;825.4	21215	825.4	248.3;256.2;280;312.3;344.3;376.3;410.2;567.6;580.4;581.3;750.2;751.5;777.6;792.7;793.5;794.6;795.5;824.5;825.4;835.1
21262	49.86	1481.3	1481.8	2	2983.5	743483	2	6	4	1	0	0	21328	260.1;376.2;450.2;464.2;784.4;842.4;825.4	21331	825.4	238.2;310.2;312.1;313.4;344.2;345.1;376.2;475.6;551.1;552.2;567.1;580.3;581.4;617.4;719.4;734.7;743.3;751.2;752.6;761.2;762.2;766.5;791.9;793.5;794.5;824.6
21262	49.86	1481.3	1481.8	2	2983.5	743483	2	6	4	1	0	0	21328		21332	784.4	418;419.3;549.1;678.3;710.1;752.6
21499	50.17	1481.3	1481.8	2	2983.5	558496	2	6	4	1	0	0	21567	260.1;376.2;406.2;450.2;464.2;638.3;784.4;842.4;825.4	21570	825.4	344.1;345.5;376.3;418.3;580.3;694.4;733.7;751.4;793.5;826.9
21499	50.17	1481.3	1481.8	2	2983.5	558496	2	6	4	1	0	0	21567		21571	784.4	392.3;418.3;681.7;728.6;752.5;784.5
21499	50.17	987.8	988.2	3	2983.5	500407	2	6	4	1	0	0	21569	260.1;376.2;450.2;464.2;624.3;784.4;825.4	21573	825.4	344.1;348.1;352.3;375;376.3;413.3;580.4;581.3;602.3;705.7;723.3;766.3;793.4;794
21499	50.17	987.8	988.2	3	2983.5	500407	2	6	4	1	0	0	21569		21574	784.4	239.1;245.1;328.4;352.8;453.9;457.2;468.4;491.1;514.2;614.3;656.4;658.6;710;714.2;752.1;765.3;811.4
26270	56.46	1481.3	1481.8	2	2983.5	2.33453e+06	2	5	5	0	0	1	26313	260.1;376.2;406.2;450.2;464.2;638.3;784.4;842.4;1203.6	26317	784.4	228.4;239.1;240.2;249.2;252;253.1;257.3;263.3;267.4;271.2;272.1;283.3;302.4;303.2;304;345.1;346.3;358.2;368.1;376.2;393.1;400.2;418.2;419.3;442.4;504.1;647.1;647.9;678.4;709.4;710.5;711.6;750.7;752.5;753.4;754.2;769.4;784.3;785.5
26270	56.46	1481.3	1481.8	2	2983.5	2.33453e+06	2	5	5	0	0	1	26313		26318	1203.6	955.4;997.8;998.4;1202.8;1755.1;1958.2;1959.1
26467	56.72	1481.3	1481.8	2	2983.5	5223472	2	5	5	0	0	1	26508	260.1;376.2;450.2;464.2;624.3;638.3;784.4;825.4	26513	784.4	239.1;240.1;246.1;248.6;251;253.2;257.3;266.2;269.6;271.1;272.1;280.1;283.2;295.5;303.1;326;327.3;344.4;345.2;346.5;357.6;368.2;376.2;386.2;400.2;416.8;418.3;419.2;420;505.3;519;548.5;678.3;679.3;710.4;711.5;742.3;750.8;752.4;753.5;783.6
26467	56.72	1481.3	1481.8	2	2983.5	5223472	2	5	5	0	0	1	26508		26514	825.4	344.1;374.3;580.4;766.5;794.5
26467	56.72	987.8	988.2	3	2983.5	4159780	2	5	5	0	0	1	26510	260.1;376.2;450.2;464.2;638.3;784.4;825.4	26516	784.4	221.2;239.1;240.1;246.1;250.8;253.3;256.9;271.1;283.1;303.3;313.1;326;328.1;344;345.4;346.4;368.2;376.3;377.2;386.1;400.2;418.3;419.2;502.2;540.3;556.3;596.6;646.5;656.4;657.2;658.3;665.4;678;679.1;710.4;711.4;751.5;752.5;753.4;754
26467	56.72	987.8	988.2	3	2983.5	4159780	2	5	5	0	0	1	26510		26517	825.4	368;375.4;580.2;737.5;793.5;796.5;825.5
26631	56.93	1481.3	1481.8	2	2983.5	2147541	2	5	5	0	0	1	26672	260.1;376.2;406.2;450.2;464.2;624.3;638.3;784.4;842.4;843.4	26677	784.4	239.1;240.1;246.1;251.2;254;257.2;271.1;282.9;302.1;303.2;307.1;345.7;368.2;376.2;386;400.2;418.2;419;678.3;679.1;710.6;711.3;751.7;752.5;753.4
26670	56.99	987.8	988.2	3	2983.5	2671749	2	5	5	0	0	1	26713	260.1;376.2;450.2;464.2;638.3;784.4	26718	784.4	221;228;239.1;240.1;253.3;267.4;270.8;281.1;290.5;303.2;313;327.3;345.3;368.3;369.2;376;386.3;397.3;400.3;401.3;408.2;418.3;419.2;426;450.3;465.1;485.3;506.1;539.3;657.1;678.3;692.4;710.5;711.6;750.1;751.8;752.4;753.4
27358	57.86	1481.3	1481.8	2	2983.5	1.09056e+06	2	5	5	0	0	1	27403	260.1;376.2;406.2;450.2;464.2;624.3;638.3;784.4;843.4	27408	784.4	239.1;246;251.2;270.4;271.2;283;295.3;300.3;302.8;327;346.3;376.1;400.4;418.2;419.2;511.2;519.1;710.3;711;742.3;751.6;752.6;753.3;754
27441	57.97	987.8	988.2	3	2983.5	988001	2	5	5	0	0	1	27482	260.1;376.2;450.2;464.2;638.3;784.4	27488	784.4	239.1;240.4;251.3;253;271.1;283.1;303.2;304;327.6;336.2;344.3;345.1;346;368.1;386.3;399.4;400.3;401.1;418.2;419.1;432.1;475.1;502.2;503.9;586.4;625.5;657.2;678.3;710.4;711.6;742.6;750.9;751.8;752.4;753.5;783.4;785.5
27557	58.13	1481.3	1481.8	2	2983.5	6.01001e+06	2	5	5	0	0	1	27600	260.1;376.2;406.2;450.2;464.2;638.3;784.4;842.4;825.4;1203.6	27605	784.4	239.1;240;257;271.3;293.8;302.1;303.2;344.2;345;358.2;368.2;369.1;376.2;386.1;386.8;400.2;401.3;418.3;419.5;448.8;450.2;451.5;679.6;710.4;752.4;753.5
27557	58.13	1481.3	1481.8	2	2983.5	6.01001e+06	2	5	5	0	0	1	27600		27606	1203.6	385.9;784.4;997.8
27557	58.13	1481.3	1481.8	2	2983.5	6.01001e+06	2	5	5	0	0	1	27600		27607	825.4	640.6;825.5
27639	58.23	987.8	988.2	3	2983.5	1.95416e+06	2	5	5	0	0	1	27680	260.1;376.2;450.2;464.2;638.3;784.4	27684	784.4	228.3;232.1;239.1;240.1;246.3;249.1;251.5;252.9;256.5;263.3;270.2;271.1;273.1;274;283.1;289.1;294.3;302.5;303.2;303.8;312.9;326.9;328.1;336;344.3;344.9;358.2;367.7;368.3;368.9;376.2;377.2;386.4;400.1;401.1;408.6;416.9;418.2;419.1;432.4;434.1;450.1;505.1;576.6;634.7;678.3;709.8;710.4;711.4;712;750.3;752.4;753.4;754.3
27761	58.39	1481.3	1481.8	2	2983.5	3.39636e+06	2	5	5	0	0	1	27807	260.1;376.2;406.2;450.2;464.2;624.3;638.3;697.4;784.4;842.4;1203.6;1029.5	27811	784.4	214.2;239.2;283;303;358.2;376;377.2;400.5;418.2;443.3;502.8;614.2;710.5;711.4;721.4;751.9;752.5;753.4;785.5
27761	58.39	1481.3	1481.8	2	2983.5	3.39636e+06	2	5	5	0	0	1	27807		27812	1203.6	376.1;1204.6
27761	58.39	1481.3	1481.8	2	2983.5	3.39636e+06	2	5	5	0	0	1	27807		27813	1029.5	1030.9;1410.9
27845	58.5	987.8	988.2	3	2983.5	1.12441e+06	2	5	5	0	0	1	27891	260.1;376.2;406.2;450.2;464.2;638.3;784.4	27901	784.4	221.2;239;239.9;246.1;257.1;271.2;283;301.8;303.1;326.3;344.2;345.2;368.2;376.3;377.1;386.2;400.1;418.2;419.2;450.1;476.1;501.9;561.3;594.4;672.7;678.4;679.5;710.4;711.4;720.8;752.4;753.4
					3013.5 Total	9.74357e+06
19310	47.29	1496.3	1496.8	2	3013.5	632972	1	7	4	1	0	0	19377	260.1;376.2;406.2;450.2;464.2;624.3;638.3;784.4;825.4;842.4	19382	784.4	283.7;318.2;465.2;628.2;642.7;668.7;753.3;783.3;785.4
19310	47.29	1496.3	1496.8	2	3013.5	632972	1	7	4	1	0	0	19377		19383	825.4	279.9;578.7;583.4;584.2;612.4;793.2;794.2;826.5
19547	47.6	1496.3	1496.3	2	3013.5	654532	1	7	4	1	0	0	19604	260.1;376.2;406.2;450.2;464.2;624.3;638.3;784.4;842.4;825.4	19607	825.4	267.9;312.1;344.4;376.3;427.3;604.3;682.3;683.3;719.2;791.9;794.6;825.6
19547	47.6	1496.3	1496.3	2	3013.5	654532	1	7	4	1	0	0	19604		19608	784.4	482.2;652.6;723.8;735.4;751.2;751.9;785.5;792.5
19847	48.02	1496.3	1497.3	2	3013.5	708016	1	7	4	1	0	0	19911	260.1;376.2;406.2;450.2;464.2;624.3;842.4;1029.5;825.4	19915	825.4	344.2;345.3;376;418.4;548.3;580.4;611.6;649.4;683.1;687.7;761.3;792.7;793.4;794.5;824.6;826.5
19847	48.02	1496.3	1497.3	2	3013.5	708016	1	7	4	1	0	0	19911		19916	1029.5	312.1;344.3;376.2;622.5;761.4;791.4;792.4;793.3;823.3;972.5;997.5;1029.6;1031
20480	48.86	1496.3	1496.8	2	3013.5	729343	1	7	4	1	0	0	20558	260.1;376.2;406.2;450.2;464.2;624.3;638.3;639.3;784.4;842.4;843.4;1029.5	20560	784.4	238.9;431.5;506.2;566.3;710.8;752.4;783.5
20480	48.86	1496.3	1496.8	2	3013.5	729343	1	7	4	1	0	0	20558		20561	1029.5	611.5;792.8;855.4
20855	49.34	1496.3	1496.8	2	3013.5	667380	1	7	4	1	0	0	20929	260.1;376.2;406.2;450.2;464.2;624.3;638.3;651.3;825.4	20933	825.4	248.2;344;374.1;376.2;450.3;580.2;611.5;719.3;751.7;825.5
21262	49.86	1496.3	1496.8	2	3013.5	579752	1	7	4	1	0	0	21336	260.1;376.2;406.2;450.2;464.2;624.3;638.3;784.4;842.4;825.4	21339	825.4	240;344.1;376.3;422.5;530.4;580.4;581.2;766.5;793.5;824.3;825.8;826.7
21262	49.86	1496.3	1496.8	2	3013.5	579752	1	6	5	1	0	1	21336		21340	784.4	239.3;303.2;417;643.3;711.8;751.8;752.6;753.3;839.6
25688	55.67	997.9	998.2	3	3013.5	1.37926e+06	1	6	5	1	0	1	25730	260.1;376.2;450.2;464.2;638.3;784.4	25734	784.4	239.1;240;245.9;253;271.2;284.1;303.2;304.1;318.1;346.1;368.3;369.2;386.3;400.2;418.3;419.1;567.4;591.9;660.4;678.2;679.4;704.2;710.5;711.4;742.3;752.5;753.4;784.8
26909	57.29	997.8	998.2	3	3013.5	1.0877e+06	1	6	5	1	0	1	26964	260.1;376.2;406.2;450.2;464.2;638.3;784.4;842.4;843.4	26968	784.4	239.1;271;303.1;326.3;344;400.4;401.3;418.2;419.2;710.2;720.2;751.4;752.4;753.4
					3071.5 Total	591412
37173	72.03	1525.3	1526.8	2	3071.5	148360	2	7	5	0	0	0	37237	450.2;464.2;638.3;784.4	37240	784.4	304.2;418.1;418.8;443.2;710.6;711.5;752.3;753.5
37207	72.08	1525.3	1526.8	2	3071.5	166891	2	7	5	0	0	0	37260	260.1;464.2;624.3;638.3;639.3;784.4	37264	784.4	303.1;418.4;720.5;752.5;784.5
39235	75.23	1525.3	1526.3	2	3071.5	145557	2	7	5	0	0	0	39282	450.2;464.2;638.3;784.4	39286	784.4	228.1;333.5;418.1;709.1;752.6;754.4;1526
41116	78.16	1525.3	1525.8	2	3071.5	130604	2	7	5	0	0	0	41154	260.1		0
					3129.5 Total	2.67155e+07
23153	52.31	1554.3	1556.8	2	3129.5	277098	1	6	4	1	0	1	23220	450.2;464.2;638.3		0
25537	55.45	1554.3	1554.3	2	3129.5	334592	1	6	4	1	0	1	25610	260.1;376.2;450.2;464.2;638.3;784.4;825.4;842.4	25612	784.4	239;303.1;386.2;402.2;418.2;507.4;513.2;570.2;753.5;768.8
26309	56.51	1554.3	1554.8	2	3129.5	785015	1	6	4	1	0	1	26366	260.1;376.2;406.2;450.2;464.2;624.3;638.3;784.4;842.4;843.4	26370	784.4	225;239;312.3;368.2;418.1;710.3;752.4;767.5;784.6
26467	56.72	1554.3	1554.3	2	3129.5	704086	1	6	4	1	0	1	26522	260.1;376.2;406.2;450.2;464.2;624.3;638.3;784.4;842.4;825.4	26530	784.4	258.1;272.1;287.3;290.7;345;368.2;400.4;411.3;418.3;752.4;784.5;1357.7
26467	56.72	1554.3	1554.3	2	3129.5	704086	1	6	4	1	0	1	26522		26531	825.4	260.1;345.4;376.2;580.6;624.4;793.6;824.4;826.3;1082.6;1392.7
30138	61.59	1554.3	1557.8	2	3129.5	414691	1	5	5	0	0	2	30210	260.1;376.2;406.2;450.2;464.2;638.3;784.4;842.4	30213	784.4	283.1;298.2;368.3;404.6;418.1;710.3;752.6;753.5
30253	61.75	1036.5	1037.2	3	3129.5	2848030	1	5	5	0	0	2	30292	260.1;376.2;450.2;638.3;784.4	30296	784.4	211.2;222.2;225.1;239.1;240.1;244.1;246.3;251;251.9;253.1;257.3;258.8;262.1;267;270.1;271.1;272;274.2;283.2;284.2;289.1;295;302.3;303.2;304.2;305.4;307.1;308.2;312.1;322.1;326;327.3;328.1;343.3;344.3;345.2;347.1;358.2;368.2;369;374.5;376.2;376.9;378.1;382.1;386.2;387;398;398.9;400.2;401.3;408.4;417.2;418.3;419.3;429;430.4;432.2;443.4;450.4;497.5;546.4;678.4;679.3;680.8;708.8;710.5;711.3;720.4;721…
30290	61.8	1554.3	1554.8	2	3129.5	2.33316e+06	1	5	5	0	0	2	30330	260.1;376.2;450.2;464.2;638.3;784.4	30334	784.4	211.1;226;233.1;235.2;237.9;239.2;240;241;246.2;249.1;251.4;253;253.6;260.2;267;268.5;270.4;271.1;274.4;280.1;281;283.2;284.3;290.3;294.2;298;303.1;304.1;312.1;313.1;326.2;327.2;328;344.2;345.2;345.8;357.2;358.1;359.2;368.1;369.1;369.8;376.2;386.2;400.2;401;408.1;417.4;418.3;419.2;450;516.5;548.2;558.3;594.5;678.6;679.3;708.8;709.5;710.4;711.5;742.4;750.7;751.7;752.4;753.5;754.9
30407	61.96	1036.5	1037.2	3	3129.5	7.22851e+06	1	5	5	0	0	2	30446	260.1;376.2;450.2;638.3;784.4	30450	784.4	221.1;227.9;233;235.4;238.4;239.1;240.2;246.1;249.5;251.1;253;253.9;263;267.3;270.1;271.2;272.3;280.4;283.3;294.3;295.2;302.4;303.2;304.2;313;321.6;326.2;327.2;328.2;329.1;333;345.2;346.1;354.1;362.2;368.2;369.3;376.1;377.1;386.3;396.6;397.8;400.2;401.3;404.9;417.1;418.2;419.3;450.1;451.4;453.1;464.1;498.3;507.4;646.2;678.4;709.1;710.4;711.4;720.5;721.5;742.6;750.8;752.4;753.5;754.3;756.5;784.6
31067	62.89	1036.5	1038.5	3	3129.5	310113	1	5	5	0	0	2	31108	260.1;376.2;450.2;464.2;638.3;784.4	31112	784.4	238.9;246.2;270.2;303.4;328;387;401.3;418.3;450.2;464;537.3;678.4;679.3;710.4;741.1;750.7;752.3;753.3
31234	63.14	1036.5	1036.9	3	3129.5	2.96076e+06	1	5	5	0	0	2	31272	260.1;450.2;638.3;784.4	31276	784.4	220.9;225.2;228.2;228.9;239.1;240;247.2;251.2;252.1;253.2;254;257.1;261.9;266.2;271.1;272.2;273.2;283.1;290.3;291.3;299.9;303.1;304.2;311.8;312.5;313.3;318.1;326.1;327.2;327.9;344.2;345.3;358.1;361.5;367.1;368.2;369.1;375.4;376.2;377.2;386.1;393.1;400.2;401.2;408.4;416.9;418.2;419.2;419.9;429.1;432.2;449.4;450.4;466.1;473.1;475.1;492.4;551.6;674.4;678.4;679.5;680.5;688.9;692.4;710.4;711.4;720.3;7…
31414	63.4	1036.5	1036.9	3	3129.5	4.2335e+06	1	5	5	0	0	2	31457	260.1;376.2;450.2;638.3;784.4	31460	784.4	220.1;221.3;225.2;239.1;240.1;246.1;253.1;257.1;267.2;271.1;280.1;283.1;295;303.2;303.9;327.1;336.2;344.1;345.2;358.2;367.2;368.2;375.3;376.2;377.2;380.1;386.9;387.6;400.3;401.1;408.2;417.5;418.3;419.2;450.4;461.3;596.4;678.4;708.7;710.5;711.3;740.8;742.4;743.4;749.5;750.4;751.6;752.4;753.4;754.1
31414	63.4	1554.3	1554.8	2	3129.5	3.58189e+06	1	5	5	0	0	2	31458	260.1;376.2;406.2;450.2;464.2;638.3;784.4;842.4	31462	784.4	220.9;239.2;253.3;271.3;283.1;285.1;291.1;295.3;303.1;344.5;368.2;376;397;400.2;407.7;409.5;418.2;419.2;450.1;678.4;708.6;710.5;751.5;752.5;753.5
					3170.6 Total	4.31315e+07
20480	48.86	1050.2	1050.5	3	3170.6	1.54842e+06	1	6	4	2	0	0	20547	260.1;376.2;450.2;464.2;784.4;825.4;1203.6	20550	825.4	250;256;270.2;282.3;312.2;313;342;344.2;345.2;376.3;377.1;380.6;397.1;418.2;432.5;434.2;443.2;450.3;465.1;548.1;580.4;581.5;612.4;621.3;670.8;719.6;720.4;751.6;791.9;792.6;793.5;794.5;797.5;808.7;824.9
20480	48.86	1050.2	1050.5	3	3170.6	1.54842e+06	1	6	4	2	0	0	20547		20551	1203.6	344.2;376.4;518.1;621.3;674.3;761.3;784.5;785.6;843.4;853.5;955.8;977.4;997.6;998.7;1173.1;1203.3;1204.8
20480	48.86	1050.2	1050.5	3	3170.6	1.54842e+06	1	6	4	2	0	0	20547		20552	784.4	300.2;344.2;379.3;410.1;419;509.6;565.4;566;581.2;636.9;672.5;682.6;710.6;724.4;737.8;751.6;752.3;769.1;784.6;785.7;1349.9
20773	49.23	1050.2	1050.9	3	3170.6	3.68208e+06	1	6	4	2	0	0	20818	260.1;376.2;450.2;464.2;784.4;825.4;1029.5;1203.6;1233.6	20823	825.4	248.2;256.2;270;280.2;312.2;344.2;345.3;353.3;376.2;377.1;407.2;468.3;548.5;555.7;579.8;580.4;581.5;611.5;638.3;719.4;720;729.3;751.5;752.5;761.5;792.8;793.5;794.6;824.6
20773	49.23	1050.2	1050.9	3	3170.6	3.68208e+06	1	6	4	2	0	0	20818		20824	1203.6	344.2;376.3;433.3;604.6;761.3;784.4;955.7;997.5;998.6;1204.7
20773	49.23	1050.2	1050.9	3	3170.6	3.68208e+06	1	6	4	2	0	0	20818		20825	784.4	418.3;447.5;479.4;592.4;1166.3
20773	49.23	1050.2	1050.9	3	3170.6	3.68208e+06	1	6	4	2	0	0	20818		20826	1233.6	1002.8;1030.9;1234.5;1637.7;1755
20773	49.23	1050.2	1050.9	3	3170.6	3.68208e+06	1	6	4	2	0	0	20818		20827	1029.5	793.5;825.4;839.6;901.5;908.5;966;998.2;1018.7;1028.4;1029.4;1609.7
21057	49.6	1050.2	1051.2	3	3170.6	1.05661e+06	1	6	4	2	0	0	21119	260.1;376.2;450.2;464.2;784.4;825.4;999.5;1029.5;1203.6	21122	825.4	238.1;239.3;270.2;312.2;344.2;375;376.3;398.2;418.2;539.3;575.3;580.5;581.4;621.3;673.3;679.7;702.2;717.4;719.7;729.4;750;751.4;752.1;758.8;766.6;791.4;793.4;794.5;808.9;825.8;826.5
21057	49.6	1050.2	1051.2	3	3170.6	1.05661e+06	1	6	4	2	0	0	21119		21123	999.5	312.1;344.3;362;369.1;387.4;567.5;615.5;675.6;721.1;762.4;785.5;786.5;816;827.4;828.5;832.4;881;893.4;894.6;940.6;1000.6
21057	49.6	1050.2	1051.2	3	3170.6	1.05661e+06	1	6	4	2	0	0	21119		21124	1029.5	312.2;344.2;345.3;377.2;581.5;610.2;725.6;784.5;793.6;815.1;923.6;954.9;997.6;998.5;1004.8;1018.6;1029.5;1030.5;1031.7
21057	49.6	1050.2	1051.2	3	3170.6	1.05661e+06	1	6	4	2	0	0	21119		21125	1203.6	464.5;706.3;784.6;923.5;997.8;998.6;1078.7;1160.6;1204.7;1471
21057	49.6	1050.2	1051.2	3	3170.6	1.05661e+06	1	6	4	2	0	0	21119		21126	784.4	348.5;422.1;443.8;470.4;552.4;721.2;723.6;752.4;783.6;784.3;939.4;1047.1
21538	50.23	1050.2	1050.9	3	3170.6	454591	1	6	4	2	0	0	21612	260.1;278.2;376.2;406.2;450.2;464.2;624.3;638.3;825.4;784.4	21618	825.4	343.5;344.1;345.2;376.4;508.1;580.3;751.6;792;793.4;825.4;826.5
21538	50.23	1050.2	1050.9	3	3170.6	454591	1	6	4	2	0	0	21612		21619	784.4	303.2;312.3;433.1;569.4;670.3
21744	50.49	1050.2	1050.5	3	3170.6	643607	1	6	4	2	0	0	21795	260.1;376.2;450.2;464.2;825.4;1029.5;1203.6	21799	825.4	283;311.4;312.2;313.2;344.1;376.2;418.1;486.4;580.4;581.9;696.3;697.2;698.3;752.4;793.5;794.3;810.4;825.6;826.5
21744	50.49	1050.2	1050.5	3	3170.6	643607	1	6	4	2	0	0	21795		21800	1203.6	344.3;924.6;997.7;998.6;1203.5;1204.6
21744	50.49	1050.2	1050.5	3	3170.6	643607	1	6	4	2	0	0	21795		21801	1029.5	345.1;640.3;793.6;794.5;1012.5;1029.5;1030.5;1151.4;1224.7;1523.8;1525.8
21938	50.75	1050.2	1050.5	3	3170.6	1.12588e+06	1	6	4	2	0	0	21991	260.1;278.2;376.2;450.2;464.2;784.4;825.4;999.5;1029.5;1203.6	21997	825.4	238;239.1;271;312.2;328.3;344.2;376.3;377.2;392;417.8;418.5;580.4;581.3;680.8;718.2;719.5;750.4;751.6;752.6;793.4;794.5;825.4
21938	50.75	1050.2	1050.5	3	3170.6	1.12588e+06	1	6	4	2	0	0	21991		21998	1203.6	344.3;580.4;729.5;761.4;785.2;950.2;985;997.6;998.4;1203.7;1204.7
21938	50.75	1050.2	1050.5	3	3170.6	1.12588e+06	1	6	4	2	0	0	21991		21999	999.5	344.4;345.3;346.4;370.5;376.4;377.3;562.1;762.6;763.4;781.6;784.3;785.5;786.6;827.5;828.4;926.5;940.8;967.5
21938	50.75	1050.2	1050.5	3	3170.6	1.12588e+06	1	6	4	2	0	0	21991		22000	1029.5	344;432;570.4;759.9;786.4;825.4;998.6;1029.6;1030.8;1238.5;1242.2;1515.3
21938	50.75	1050.2	1050.5	3	3170.6	1.12588e+06	1	6	4	2	0	0	21991		22001	784.4	260.4;367.5;393.2;460.3;504.5;551.9;752.5;784.5;983.5;1087.7
22101	50.96	1574.8	1575.3	2	3170.6	712134	1	6	4	2	0	0	22173	260.1;376.2;450.2;464.2;624.3;638.3;784.4;1029.5;1203.6;825.4	22176	825.4	312.2;344.1;345.1;376.3;400.4;418.3;504.3;548.3;580.4;581.4;582.1;719.5;751.4;761.9;773.1;792.3;793.5;794.3;795.1;825.4;826.8
22101	50.96	1574.8	1575.3	2	3170.6	712134	1	6	4	2	0	0	22173		22177	1203.6	344.2;549.2;632.5;784.4;997.5;998.6;1138.4
22101	50.96	1574.8	1575.3	2	3170.6	712134	1	6	4	2	0	0	22173		22178	784.4	303.3;334.4;418.2;450.3;567.5;752.3;785.7
22101	50.96	1574.8	1575.3	2	3170.6	712134	1	6	4	2	0	0	22173		22179	1029.5	610.3;997.7;998.6;1029.1
22265	51.16	1050.2	1050.5	3	3170.6	1.10295e+06	1	6	4	2	0	0	22298	260.1;376.2;450.2;464.2;825.4;1029.5;1203.6	22303	825.4	238.2;239.3;270.2;280.3;312;312.9;344.3;345.1;376.2;386.3;398.3;423.3;490;562.5;578.9;580.3;581.4;594.4;608.5;630.4;719.2;720.3;743.3;750.9;751.8;752.7;761.6;792.5;793.5;794.6;825.4;826.4
22265	51.16	1050.2	1050.5	3	3170.6	1.10295e+06	1	6	4	2	0	0	22298		22304	1029.5	344.3;445.2;610.3;729.5;784.4;785.5;793.4;825.5;933.2;997.4;1029.6;1030.7
22265	51.16	1050.2	1050.5	3	3170.6	1.10295e+06	1	6	4	2	0	0	22298		22305	1203.6	345.2;432.3;551.5;706.7;719.4;754.7;794.5;998.5;1100.6;1171.7;1204.9
34736	68.32	1574.8	1576.3	2	3170.6	165934	1	5	5	1	0	1	34786	260.1;376.2;450.2;464.2;638.3;784.4	34790	784.4	418.3;607.2;710;742.2;751.6;752.5;753.5;783.8
					3187.6 Total	6.63949e+07
20563	48.97	1583.3	1584.3	2	3187.6	2.0106e+06	2	7	4	1	0	0	20616	260.1;376.2;406.2;464.2;624.3;784.4;842.4;843.4;1203.6;825.4;1233.6	20621	825.4	254.2;282.1;290.6;308.4;312.3;344.2;345.1;374.3;376.1;408.2;548.3;580.4;581.3;636.3;682.6;751.5;752.4;761.3;766.3;784.3;792.5;793.5;794.4;825.2;826.5
20563	48.97	1583.3	1584.3	2	3187.6	2.0106e+06	2	7	4	1	0	0	20616		20622	1203.6	344.4;345.2;594.5;688.5;748.2;761.3;762.4;784.2;785.5;808.7;923.7;924.5;997.6;998.4;1204.7
20563	48.97	1583.3	1584.3	2	3187.6	2.0106e+06	2	7	4	1	0	0	20616		20623	784.4	233.1;240.2;344.1;345.2;348.2;373.2;411.2;501.3;530.5;534.1;566.4;678.3;710.3;721.2;752.4;753.5;767.4;784.2;785.3
20563	48.97	1583.3	1584.3	2	3187.6	2.0106e+06	2	7	4	1	0	0	20616		20624	1233.6	814.5;825.6;842.4;988.6;998.1;1028.7;1093;1131.6;1234.6;1270.6;1970.1
20604	49.02	1055.9	1056.2	3	3187.6	3.21842e+06	2	7	4	1	0	0	20645	260.1;278.2;376.2;450.2;464.2;624.3;842.4;1203.6;784.4;825.4;999.5;1029.5	20650	825.4	238.1;308.1;312.2;344.3;372.3;376.3;430.3;444.1;470.2;484.2;562.3;580.3;581.4;719.8;751.3;766.3;781.8;792.1;793.4;794.4
20604	49.02	1055.9	1056.2	3	3187.6	3.21842e+06	2	7	4	1	0	0	20645		20651	1203.6	344;622.1;762.6;784.2;785.6;847.9;996;997.6;998.8;1204.8
20604	49.02	1055.9	1056.2	3	3187.6	3.21842e+06	2	7	4	1	0	0	20645		20652	999.5	312.3;344.2;345.3;376.8;378;400.3;646.3;688.9;761.2;762.5;785.4;827.5;940.5
20604	49.02	1055.9	1056.2	3	3187.6	3.21842e+06	2	7	4	1	0	0	20645		20653	784.4	288.1;312.1;313.1;360;376.2;507.3;578.3;660.5;710.3;724.7;766.3
20604	49.02	1055.9	1056.2	3	3187.6	3.21842e+06	2	7	4	1	0	0	20645		20654	1029.5	580.4;812.6;997.5;1148.5;1320.1;1383.9;1523.9
20816	49.29	1583.3	1583.8	2	3187.6	3.02546e+06	2	7	4	1	0	0	20858	260.1;376.2;406.2;450.2;464.2;624.3;784.4;842.4;843.4;1203.6;825.4	20866	825.4	280.2;312;344.3;376.3;418.4;419.1;512.1;548.4;580.3;581.4;688.2;719.4;766.6;793.5;794.5;826.6
20816	49.29	1583.3	1583.8	2	3187.6	3.02546e+06	2	7	4	1	0	0	20858		20867	1203.6	344.4;376.2;404;433.3;489.1;622.5;674.9;761.4;762.4;771.3;785;785.8;924.6;951.7;997.5;998.6;1000.7;1203.9;1204.7;1205.6
20816	49.29	1583.3	1583.8	2	3187.6	3.02546e+06	2	7	4	1	0	0	20858		20868	784.4	581.4;710.8;752.6;784.6;785.6
21019	49.54	1583.3	1584.3	2	3187.6	1493375	2	7	4	1	0	0	21079	376.2;406.2;450.2;464.2;624.3;784.4;842.4;843.4;1029.5;825.4;1203.6	21082	825.4	312;313;336.3;344.3;376.1;500.4;521.3;548.1;580.4;766.4;792.5;793.5;794.5
21019	49.54	1583.3	1584.3	2	3187.6	1493375	2	7	4	1	0	0	21079		21083	1203.6	344.1;345.2;376.1;432.6;549.5;638.5;784.4;785.2;832.5;997.5;998.6;1094.6;1202.8;1204.7
21019	49.54	1583.3	1584.3	2	3187.6	1493375	2	7	4	1	0	0	21079		21084	784.4	344.3;453.1;534.4;565;567.4;579.2;592.9;710.2;752.6;784.3;785.4
21019	49.54	1583.3	1584.3	2	3187.6	1493375	2	7	4	1	0	0	21079		21085	1029.5	374;421.2;785.6;823.4;955.5;997.6
21663	50.38	1583.3	1584.8	2	3187.6	505889	2	7	4	1	0	0	21732	260.1;376.2;406.2;450.2;464.2;624.3;784.4;842.4;999.5;825.4;1203.6	21735	999.5	316.1;345.2;378.2;565.3;674.2;750.5;761.3;762.4;774.9;785.6;786.8;957.4
21663	50.38	1583.3	1584.8	2	3187.6	505889	2	7	4	1	0	0	21732		21736	825.4	344.1;377.3;580.4;654.3;684.8;762;793.5;1260.8
21663	50.38	1583.3	1584.8	2	3187.6	505889	2	7	4	1	0	0	21732		21737	784.4	285.1;343.3;344;475.3;752.5;753.8;785.6
21663	50.38	1583.3	1584.8	2	3187.6	505889	2	7	4	1	0	0	21732		21738	1203.6	344.2;376.3;785.2;923.6;997.6;998.4;1171.7;1204.9
21703	50.44	1055.9	1056.5	3	3187.6	1.69814e+06	2	7	4	1	0	0	21746	260.1;278.2;376.2;450.2;464.2;624.3;638.3;842.4;843.4;1057.6;784.4;825.4;1203.6	21750	825.4	294;308.1;313.1;344.1;348;375.2;376.3;386.1;409.1;418.4;438.3;488.3;490.2;506.4;580.4;581.2;582.4;592.1;604.5;611.7;635.7;664.6;669.4;692.7;702.1;716.6;751.4;752.4;766.5;776.7;778.3;793.4;794.4;825.3;1304.5
21703	50.44	1055.9	1056.5	3	3187.6	1.69814e+06	2	7	4	1	0	0	21746		21751	1203.6	431.9;590.1;605.5;622.8;654.5;734.5;761.2;784.3;785.4;997.6;998.6;1031.6;1140.7;1167.1;1170.6;1203.7;1204.7;1205.7
21703	50.44	1055.9	1056.5	3	3187.6	1.69814e+06	2	7	4	1	0	0	21746		21752	784.4	239.1;253.3;312.1;319.2;344.2;351;418.2;439.1;470.3;511.2;531.1;534.2;542.4;566.3;595.3;611.2;626.6;650.4;710.3;711.2;723.7;752.4;753.5;766.8;783.8;784.5;785.5
21863	50.65	1583.3	1583.8	2	3187.6	663455	2	7	4	1	0	0	21912	260.1;376.2;406.2;450.2;464.2;624.3;638.3;784.4;842.4;843.4;825.4;1203.6	21915	825.4	280.4;312.3;344.1;374.3;376.3;377.4;544.2;580.3;581.3;664.3;688.7;766.5;769.4;793.5;794.2
21863	50.65	1583.3	1583.8	2	3187.6	663455	2	7	4	1	0	0	21912		21916	1203.6	345.3;376.6;402.8;433.7;567.3;594.2;762.8;784.5;955.7;997.5;998.6;999.7;1110.1;1204.8
21863	50.65	1583.3	1583.8	2	3187.6	663455	2	7	4	1	0	0	21912		21917	784.4	238.6;239.8;330.6;344.3;381.5;446.5;514.1;566.3;671.8;678.6;679.3;693.3;711.6;752.7;753.8;784.5;785.1;785.7;1115.9
21901	50.7	1055.9	1056.5	3	3187.6	2.66546e+06	2	7	4	1	0	0	21950	260.1;278.2;376.2;450.2;464.2;784.4;842.4;1203.6;825.4	21953	825.4	239.2;275.1;308;311.1;312.2;341.9;344.1;374.3;376.2;377.5;388.5;406.1;408.3;418.2;444.4;470.3;490.2;506.3;532.1;547.1;548.1;580.3;581.3;590.1;592.4;604.5;606.4;610.3;621.9;627.4;665.3;692.2;693;716.5;719.5;740;743.3;751.6;766.5;792.3;793.5;794.4;796;798;807.1;825.5;826.4
21901	50.7	1055.9	1056.5	3	3187.6	2.66546e+06	2	7	4	1	0	0	21950		21954	1203.6	344.6;372;376.3;390.4;422.2;581.4;609.5;761.4;762.3;771.6;784.6;828.5;923.6;955.6;996.3;997.1;997.7;998.6;1101.1;1145.8;1202.3;1204.6;1206.3;1212.6
21901	50.7	1055.9	1056.5	3	3187.6	2.66546e+06	2	7	4	1	0	0	21950		21955	784.4	231;239.3;303.4;326.3;344;376.2;399.3;400.2;430.2;460.3;466.7;491.2;507.3;515.1;518.3;561.4;562.4;566.3;567.2;594.4;600.3;628.4;641.3;659.3;678.4;692.4;703;709.3;710.4;738.3;751.5;752.5;753.4;755.9;784.5;785.5
22063	50.91	1583.3	1584.3	2	3187.6	1.72541e+06	2	7	4	1	0	0	22136	260.1;376.2;406.2;450.2;464.2;784.4;842.4;843.4;1203.6;825.4;1029.5	22141	825.4	248.3;312.1;337.3;343.5;344.2;345.1;376.3;377.3;408.4;548.6;580.4;581.3;582;692.6;716.7;719.2;720;751.5;752.2;766.4;767.1;791.9;793.5;794.5
22063	50.91	1583.3	1584.3	2	3187.6	1.72541e+06	2	7	4	1	0	0	22136		22142	1203.6	344.3;376.2;548.2;761.3;762.5;784.3;785.3;923.6;997.5;998.7;1001.1;1162.5;1204.6
22063	50.91	1583.3	1584.3	2	3187.6	1.72541e+06	2	7	4	1	0	0	22136		22143	784.4	249.5;326.1;345.3;376.3;418.3;555.2;589.2;709.1;752.6;753.7
22063	50.91	1583.3	1584.3	2	3187.6	1.72541e+06	2	7	4	1	0	0	22136		22144	1029.5	622.1;777.4;793.4;955.3;970.8;971.5;996.8;997.6;1030.5;1216.6;1352.7
22373	51.32	1583.3	1584.3	2	3187.6	801042	2	7	4	1	0	0	22422	260.1;376.2;406.2;450.2;464.2;784.4;842.4;843.4;1029.5;1203.6;825.4	22426	825.4	341.7;344.3;345.2;376.3;396.2;580.6;606.3;654.6;694.4;793.4;794.8
22373	51.32	1583.3	1584.3	2	3187.6	801042	2	7	4	1	0	0	22422		22427	1203.6	344.5;997.5;998.5;1204.8
22373	51.32	1583.3	1584.3	2	3187.6	801042	2	7	4	1	0	0	22422		22428	784.4	343.1;344.5;349;418.2;424.1;626.2;751.7;752.5;784.3;785.3
22373	51.32	1583.3	1584.3	2	3187.6	801042	2	7	4	1	0	0	22422		22429	1029.5	312;376.2;377.1;523.2;677.4;738.5;886.6;996.9;998.5;1400.8
					3228.6 Total	2.15495e+08
21538	50.23	1069.5	1069.9	3	3228.6	8013595	2	6	5	1	0	0	21580	260.1;376.2;450.2;464.2;624.3;638.3;842.4;784.4;825.4;1029.5	21584	825.4	238.3;270;280.1;312.2;344.2;345.3;376.3;377.2;400.7;418.1;470.3;534.2;580.3;581.6;602.1;688.4;719.3;720.5;751.4;752.6;766.3;783.3;793.5;794.3;795.4
21538	50.23	1069.5	1069.9	3	3228.6	8013595	2	6	5	1	0	0	21580		21585	784.4
21538	50.23	1069.5	1069.9	3	3228.6	8013595	2	6	5	1	0	0	21580		21586	1029.5	825.4;826.3;933.9;955.6;997.4
21620	50.33	1603.8	1604.3	2	3228.6	2107036	2	6	5	1	0	0	21665	260.1;376.2;450.2;464.2;842.4;843.4;784.4;825.4;1029.5	21671	825.4	238.2;239.1;248.1;252;256;261.9;270;280.3;302.2;312.2;313.2;326;342.8;344.2;345;346.3;376.2;377.3;400.2;418.3;418.9;476.1;530.3;534.2;580.3;581.5;590.3;608.3;719.3;720.3;733.4;751.5;761.4;766.4;783.4;791.9;792.7;793.5;794.5;795.3
21620	50.33	1603.8	1604.3	2	3228.6	2107036	2	6	5	1	0	0	21665		21672	784.4	239;418.2;565.8;710.4;751.6;752.3;784.5
21620	50.33	1603.8	1604.3	2	3228.6	2107036	2	6	5	1	0	0	21665		21673	1029.5	344.1;374.4;450.5;556.1;621.8;695.2;792.9;806.3;825.5;826.4;955.7;956.6;997.4;1029.8
21744	50.49	1069.5	1069.9	3	3228.6	17047410	2	6	5	1	0	0	21782	260.1;376.2;450.2;464.2;624.3;638.3;842.4;843.4;784.4;825.4;1029.5	21786	825.4	238.2;247.9;256.2;270.2;288.1;312.2;313.1;343.1;344.2;345.2;376.3;377.4;418.4;430.4;433.2;494.3;516.2;576.3;580.4;592.5;692.4;719.4;751.5;752.6;761.5;766.5;775.4;783.7;792.1;793.5;794.3
21744	50.49	1069.5	1069.9	3	3228.6	17047410	2	6	5	1	0	0	21782		21787	1029.5	344.4;376.2;654.4;825.5;826.4;881.7;955.9;997.5;998.6;1030.5
21744	50.49	1069.5	1069.9	3	3228.6	17047410	2	6	5	1	0	0	21782		21788	784.4	390.2;400.2;414.6;528;618.6;678.2;710.4;784.4
22063	50.91	1069.6	1069.9	3	3228.6	7266888	2	6	5	1	0	0	22102	260.1;376.2;450.2;464.2;624.3;638.3;842.4;843.4;784.4;825.4;1029.5;1203.6	22106	825.4	254.3;270.3;280.2;312.4;343.3;344.1;345.1;376.2;418.2;419.2;449.2;514.4;562.4;580.3;660.7;705.6;751.5;753.1;766.7;793.5;794.6;825.3;826.7
22063	50.91	1069.6	1069.9	3	3228.6	7266888	2	6	5	1	0	0	22102		22107	784.4	387.2;406.2;419.7;535.6;672.5;709.7;785.4
22063	50.91	1069.6	1069.9	3	3228.6	7266888	2	6	5	1	0	0	22102		22108	1203.6	376.3;654.4;997.6;1049.4;1101.1;1204.7;1579.6;1581.8;1720;1986.1
22063	50.91	1069.6	1069.9	3	3228.6	7266888	2	6	5	1	0	0	22102		22109	1029.5	825.5;826.8;1721
22101	50.96	1069.6	1070.2	3	3228.6	4385349	2	6	5	1	0	0	22149	260.1;376.2;406.2;450.2;464.2;624.3;842.4;843.4;784.4;825.4;1029.5	22160	825.4	238.1;248.2;270.2;280.3;312.2;313.1;344.2;345.2;376.3;377.4;378.9;384.3;418.4;427.2;580.2;595.3;597.2;616.2;719.2;751.5;752.2;762.3;766.5;792.6;793.5;794.5
22101	50.96	1069.6	1070.2	3	3228.6	4385349	2	6	5	1	0	0	22149		22161	784.4	246.1;491.8;783.6;807.5;838.4;886.8;1233.9
22101	50.96	1069.6	1070.2	3	3228.6	4385349	2	6	5	1	0	0	22149		22162	1029.5	785.7;795.3;955.6
22294	51.21	1069.6	1069.9	3	3228.6	1.77915e+06	2	6	5	1	0	0	22337	260.1;376.2;406.2;450.2;464.2;624.3;842.4;1070.6;784.4;825.4;1029.5	22344	825.4	238.1;269.9;280.2;312.1;343.2;344.2;345.1;376.3;418.4;419.3;432.5;449.9;503.3;510.3;517.1;544.3;580.4;719.3;751.5;752.4;759.7;762.4;766.5;793.4;794.4
22294	51.21	1069.6	1069.9	3	3228.6	1.77915e+06	2	6	5	1	0	0	22337		22345	1029.5	344;825.5;920.5;997.6
22294	51.21	1069.6	1069.9	3	3228.6	1.77915e+06	2	6	5	1	0	0	22337		22346	784.4	564;720.4;752.2
22574	51.58	1069.5	1069.9	3	3228.6	5.32534e+06	2	6	5	1	0	0	22618	260.1;376.2;450.2;464.2;624.3;638.3;842.4;784.4;825.4;1029.5	22622	825.4	238;248.2;253;256.1;258.8;270;280.4;283;312.2;313.1;340.1;342;343.2;344.2;345.3;346.6;349.2;358.3;376.3;377.1;400.5;418.3;459.2;502.2;534.2;579.5;580.4;581.5;590.3;633.5;660.1;688.4;719.1;720.4;751.4;766.4;783.6;791.4;792.2;793.4;794.4
22574	51.58	1069.5	1069.9	3	3228.6	5.32534e+06	2	6	5	1	0	0	22618		22623	1029.5	563.1;587.2;793.4;825.6;937.5;955.5;970.3;996.8;997.6;998.2;1030.5
22574	51.58	1069.5	1069.9	3	3228.6	5.32534e+06	2	6	5	1	0	0	22618		22624	784.4	238;476.1;497.4;527.5;533.5;538.2;566.4;580.2;625.5;664.4;710.4;752.4;755.3
22744	51.79	1603.8	1604.8	2	3228.6	2239850	2	6	5	1	0	0	22802	376.2;450.2;464.2;784.4;842.4;843.4;1029.5;825.4	22805	825.4	238;248.2;268.5;270.2;280.3;294.1;312.1;313;316.3;326;334.2;339.8;342.9;344.2;345.3;376.2;377.2;386.1;400.6;418.3;419.3;516.5;580.3;581.2;596.4;606.3;608.2;621.2;694.4;716.5;719.5;720.4;733.5;751.5;752.2;766.8;767.6;792.2;792.8;793.5;794.4;795.3;824.5;826.5
22744	51.79	1603.8	1604.8	2	3228.6	2239850	2	6	5	1	0	0	22802		22806	784.4	362.3;363.1;376;400.2;449.3;564.1;720.4;742.5;752.3
22744	51.79	1603.8	1604.8	2	3228.6	2239850	2	6	5	1	0	0	22802		22807	1029.5	345.6;761.9;793.6;825.5;826.6;881.4;954.1;955.4;988;989.7;997.4;1029.2;1755.6
22781	51.84	1069.5	1069.9	3	3228.6	10327402	2	6	5	1	0	0	22823	260.1;376.2;450.2;464.2;624.3;842.4;843.4;784.4;825.4;1029.5	22829	825.4	238.1;238.9;248.1;249.1;256.2;270.1;279.8;308;312.2;313.2;324.1;344.2;345.2;345.9;370.2;376.2;377.1;377.9;418.9;484.2;488.9;490.3;580.3;581.1;608.5;660.3;691.3;716.3;719.3;720.1;743.3;748.2;751.5;752.6;761.3;766.4;767.1;767.8;783.6;792.5;793.5;794.4
22781	51.84	1069.5	1069.9	3	3228.6	10327402	2	6	5	1	0	0	22823		22830	1029.5	344.1;793.4;825.5;826.4;892.5;955.5;997.7
22781	51.84	1069.5	1069.9	3	3228.6	10327402	2	6	5	1	0	0	22823		22831	784.4	330.1;344.2;492.2;505.9;580.4;709.4;753.9
22982	52.1	1603.8	1604.8	2	3228.6	1.69618e+06	2	6	5	1	0	0	23024	260.1;376.2;450.2;464.2;784.4;842.4;843.4;825.4	23028	825.4	238.2;252.2;270.1;302.2;312.2;343;344.1;345.2;348.3;376.2;377.2;470.1;502.1;534.1;580.4;716.5;720.4;733.6;748.5;751.4;767;793.5;794.4;808.9;825.3;826.4
22982	52.1	1603.8	1604.8	2	3228.6	1.69618e+06	2	6	5	1	0	0	23024		23029	784.4	433.1;753.3;784.6
23060	52.2	1069.6	1069.9	3	3228.6	7179084	2	6	5	1	0	0	23109	260.1;376.2;450.2;464.2;624.3;842.4;843.4;784.4;825.4;1029.5	23117	825.4	238;270;278;280.1;288.1;294.2;312.3;313.3;342.4;343.4;344.2;345.3;354.2;376.3;378.3;400.3;418.4;471.4;490.3;500.8;548.4;580.4;654.3;692.4;702.2;717.5;718.3;719.5;720.5;751.5;753.5;766.4;792;792.8;793.5;794.6
23060	52.2	1069.6	1069.9	3	3228.6	7179084	2	6	5	1	0	0	23109		23118	784.4	448.4;580.4;693.3;710.4;751.6;1198.6;1508.1
23060	52.2	1069.6	1069.9	3	3228.6	7179084	2	6	5	1	0	0	23109		23119	1029.5	794.6;825.5;839.5;955.6;956.4;970.6;997.7
23268	52.46	1069.6	1069.6	3	3228.6	2.52353e+06	2	6	5	1	0	0	23313	260.1;376.2;406.2;450.2;464.2;624.3;638.3;842.4;784.4;825.4;1203.6	23318	825.4	280;312.1;344.2;347.4;374.2;376.2;377.3;418.4;475.2;580.5;621.3;627.3;692.2;719.4;751.4;761.4;766.3;791.6;793.5;794.5
23268	52.46	1069.6	1069.6	3	3228.6	2.52353e+06	2	6	5	1	0	0	23313		23319	784.4	398.2;419.1;581;613.2;710.6;752.2
23268	52.46	1069.6	1069.6	3	3228.6	2.52353e+06	2	6	5	1	0	0	23313		23320	1203.6	761.4;1204.7;1230.7
29224	60.33	1603.8	1603.8	2	3228.6	126059	2	5	6	0	0	1	29295	376.2;406.2;450.2;464.2;638.3;784.4;842.4;1203.6;825.4	29298	784.4	270.9;400;418.2;710.5;752.5;783.3;906.4
29224	60.33	1603.8	1603.8	2	3228.6	126059	2	5	6	0	0	1	29295		29299	825.4	312.1;345.2;376.2;402.2;580.4;612.4;792.5;834.4;880.4
					3548.7 Total	3.09829e+07
22185	51.06	1763.9	1765.9	2	3548.7	550365	2	7	4	2	0	0	22244	376.2;464.2;1203.6;999.5	22247	1203.6	377.1;762.5;862.3;968.5;997.6;998.5;1204.1;1204.7;1205.9;1230.7
22185	51.06	1763.9	1765.9	2	3548.7	550365	2	7	4	2	0	0	22244		22248	999.5	344.3;377.2;593.6;762.5;785.6;786.7;957.3
22333	51.26	1763.9	1764.9	2	3548.7	653378	2	7	4	2	0	0	22397	260.1;376.2;450.2;638.3;1203.6;784.4	22401	1203.6	344.2;373.4;432.2;534.3;566.2;761.4;762.4;784.4;793.3;816.6;923.7;955.5;965.4;966.5;996;997.6;998.6;1204.8;1205.5
22333	51.26	1763.9	1764.9	2	3548.7	653378	2	7	4	2	0	0	22397		22402	784.4	271.2;292.1;312.2;345.2;534.3;752.5;753.3;784.6;785.5
22943	52.05	1763.9	1764.9	2	3548.7	8825679	2	7	4	2	0	0	22983	376.2;450.2;784.4;1203.6	22987	1203.6	344.2;344.9;376.2;377.1;386.1;390.9;404.7;432.3;502.3;506.1;565.6;566.5;586.2;646.5;655.6;657.2;674.4;718.4;745.4;754.4;761.6;762.4;780.1;783.4;784.5;785.5;829.7;892.4;923.5;924.6;955.8;956.5;995.2;997.6;998.5;999.4;1203.3;1204.7;1205.6
22943	52.05	1763.9	1764.9	2	3548.7	8825679	2	7	4	2	0	0	22983		22988	784.4	321.9;344.3;345.1;354.2;376.2;492.4;580.2;784.5;785.3
23630	52.94	1763.9	1764.4	2	3548.7	456203	2	7	4	2	0	0	23680	376.2;450.2;784.4;1203.6	23683	1203.6	344.2;376.3;502.5;566.6;567.5;622.5;674.2;675.4;730.6;761.3;762.3;779.5;784.4;785.3;828.7;954.5;965.2;996;996.8;997.6;998.5;1204.1;1204.7
23630	52.94	1763.9	1764.4	2	3548.7	456203	2	7	4	2	0	0	23680		23684	784.4	294;344;392.1;657.4;752.4;784.3;785.7
23824	53.2	1763.9	1764.9	2	3548.7	2872396	2	7	4	2	0	0	23870	376.2;450.2;464.2;784.4;1203.6;999.5	23876	1203.6	343.5;344.3;372.2;376.3;404.3;432.2;433.3;550.4;565.3;566.4;594.5;644.1;674.3;688.2;703.2;706.6;719.3;761.5;762.5;779.2;784.5;785.6;793.2;828.4;829.5;923.4;924.5;955.6;956.7;995.3;997.7;998.6;1000.3;1005.3;1016.5;1204.7;1205.5;1206.2
23824	53.2	1763.9	1764.9	2	3548.7	2872396	2	7	4	2	0	0	23870		23877	999.5	313.2;342.7;344.1;345.2;346;376.3;377.3;378.4;386;432.1;433.2;504.1;506.3;531.9;535.3;560.3;567.6;595.4;606;621.6;625.2;646.3;675.4;676.2;704.2;705.3;731.7;734.3;735.4;761.4;762.4;763.5;784.6;785.6;786.6;787.4;798.5;827.5;883.7;925.5;926.3;940.6;941.3;958.4;966.7;998.7
23824	53.2	1763.9	1764.9	2	3548.7	2872396	2	7	4	2	0	0	23870		23878	784.4	270.1;273.4;344.1;346.2;376.1;388.1;401.6;411.5;453.1;566.5;710.5;784.5
24755	54.41	1763.9	1764.4	2	3548.7	478478	2	7	4	2	0	0	24826	260.1;376.2;464.2;1029.5;1203.6	24829	1203.6	376.5;784.1;997.5;998.3
24755	54.41	1763.9	1764.4	2	3548.7	478478	2	7	4	2	0	0	24826		24830	1029.5	344.4;634.6;784.4;924.6;1029.4;1030.8
29107	60.17	1176.3	1177.3	3	3548.7	218767	2	7	4	2	0	0	29180	260.1;376.2;406.2;450.2;464.2;624.3;638.3;784.4;842.4;825.4	29183	784.4	239.1;271;282.9;326.4;368.1;400.2;418.3;647.6;742.4;752.3;754.4
29107	60.17	1176.3	1177.3	3	3548.7	218767	2	7	4	2	0	0	29180		29184	825.4	312.1;336.2;404.3;514.2;580.4;600.2;751.8;793.2;824.6;826.1
					3548.8 Total	4.12264e+08
22185	51.06	1763.9	1765.9	2	3548.8	550365	2	7	4	2	0	0	22244	376.2;464.2;1203.6;999.5	22247	1203.6	377.1;762.5;862.3;968.5;997.6;998.5;1204.1;1204.7;1205.9;1230.7
22185	51.06	1763.9	1765.9	2	3548.8	550365	2	7	4	2	0	0	22244		22248	999.5	344.3;377.2;593.6;762.5;785.6;786.7;957.3
22333	51.26	1176.3	1176.6	3	3548.8	1.72839e+06	2	7	4	2	0	0	22379	260.1;376.2;450.2;464.2;784.4;825.4;1203.6	22384	1203.6	345;376.3;377.4;422.1;432.2;537.3;552.5;687.2;689.5;703.3;705.2;729.3;761.5;784.5;785.6;924.9;955.5;996.5;997.6;998.7;999.5;1000.2;1204.8
22333	51.26	1176.3	1176.6	3	3548.8	1.72839e+06	2	7	4	2	0	0	22379		22385	784.4	245.9;330.2;344.2;375.1;566.3;670;696.4;734.5;753.4;784.5;785.2
22333	51.26	1176.3	1176.6	3	3548.8	1.72839e+06	2	7	4	2	0	0	22379		22386	825.4	652.4;793.5
22333	51.26	1763.9	1764.9	2	3548.8	653378	2	7	4	2	0	0	22397	260.1;376.2;450.2;638.3;1203.6;784.4	22401	1203.6	344.2;373.4;432.2;534.3;566.2;761.4;762.4;784.4;793.3;816.6;923.7;955.5;965.4;966.5;996;997.6;998.6;1204.8;1205.5
22333	51.26	1763.9	1764.9	2	3548.8	653378	2	7	4	2	0	0	22397		22402	784.4	271.2;292.1;312.2;345.2;534.3;752.5;753.3;784.6;785.5
22533	51.53	1176.3	1176.6	3	3548.8	13737611	2	7	4	2	0	0	22575	260.1;376.2;450.2;1203.6;784.4	22579	1203.6	344.1;345.3;354.2;376.1;567.4;623.6;719.4;728.5;761.3;762.4;784.5;785.3;828.3;923.7;924.6;968.8;996.3;997.6;998.6;1203.9;1204.7
22533	51.53	1176.3	1176.6	3	3548.8	13737611	2	7	4	2	0	0	22575		22580	784.4	566.4;752.5;784.5
22533	51.53	1763.9	1764.4	2	3548.8	4763679	2	7	4	2	0	0	22576	376.2;450.2;464.2;784.4;1203.6;1233.6	22581	1203.6	341.4;344.2;376.2;398.4;404.2;414.2;432.3;442.5;518.2;551.6;566.4;578.4;579.4;594.3;595.3;596.2;642.4;646.6;687.2;708.1;719.4;720.3;729.4;761.4;784.5;785.6;923.5;924.8;954.7;955.6;995.8;997.5;998.5;999.2;1118.6;1204;1204.7;1205.5
22533	51.53	1763.9	1764.4	2	3548.8	4763679	2	7	4	2	0	0	22576		22582	784.4	282.5;344.2;376.2;376.8;428.2;453.3;535.5;566.4;784.4;785.5
22533	51.53	1763.9	1764.4	2	3548.8	4763679	2	7	4	2	0	0	22576		22583	1233.6	608.1;891.6;961.6;997.3;998.7;1000.7;1203.6;1233.8;1234.8;1263.7;1264.7;1437.9;1494.9;1683;1685;1793.7;1859.1;1860.1;1905
22744	51.79	1763.9	1764.9	2	3548.8	7566900	2	7	4	2	0	0	22783	376.2;450.2;784.4;1203.6	22787	1203.6	344.3;345.2;376.3;386;432.1;433.2;484.1;539.5;548.3;566.3;608.4;638.3;673.9;719.4;761.1;762.6;784.5;785.4;965.4;966.6;995.4;997.6;998.7;1203.8;1204.7;1206.2
22744	51.79	1763.9	1764.9	2	3548.8	7566900	2	7	4	2	0	0	22783		22788	784.4	322.2;344.2;376.6;410.1;565.6;721.4;742.8;784.5;785.2
22781	51.84	1176.3	1176.6	3	3548.8	26820618	2	7	4	2	0	0	22822	376.2;450.2;1203.6;784.4;999.5	22826	1203.6	344.2;345.1;376.2;377.2;386.2;516.4;646.3;715.6;761.4;779.5;784.4;785.5;924.7;997.6;998.6;999.5;1000.5;1203.7;1204.7;1206
22781	51.84	1176.3	1176.6	3	3548.8	26820618	2	7	4	2	0	0	22822		22827	999.5	302.2;312.1;313.1;343.3;344.2;345.2;354.3;363.4;376.2;377.4;386.5;404.2;500.1;560.3;572.3;573.4;580.3;595.3;611.2;622.2;626.1;642.1;643.5;644.3;730.4;760.3;761.5;762.5;763.3;764;766.3;784.8;785.5;866.5;940.6;956.5;958.7;959.9;1000.5
22781	51.84	1176.3	1176.6	3	3548.8	26820618	2	7	4	2	0	0	22822		22828	784.4	344.1;348.3;360.3;376.2;402.2;424.4;432.1;566.6;567.2;784.5;785.3
22943	52.05	1763.9	1764.9	2	3548.8	8825679	2	7	4	2	0	0	22983	376.2;450.2;784.4;1203.6	22987	1203.6	344.2;344.9;376.2;377.1;386.1;390.9;404.7;432.3;502.3;506.1;565.6;566.5;586.2;646.5;655.6;657.2;674.4;718.4;745.4;754.4;761.6;762.4;780.1;783.4;784.5;785.5;829.7;892.4;923.5;924.6;955.8;956.5;995.2;997.6;998.5;999.4;1203.3;1204.7;1205.6
22943	52.05	1763.9	1764.9	2	3548.8	8825679	2	7	4	2	0	0	22983		22988	784.4	321.9;344.3;345.1;354.2;376.2;492.4;580.2;784.5;785.3
23060	52.2	1176.3	1176.6	3	3548.8	23338692	2	7	4	2	0	0	23106	376.2;450.2;1203.6;784.4;999.5	23110	1203.6	344.1;372.2;376.2;377.5;534.5;566.5;761.7;784.4;785.5;997.6;998.7;1204.7
23060	52.2	1176.3	1176.6	3	3548.8	23338692	2	7	4	2	0	0	23106		23111	999.5	301.1;313.5;343.5;344.2;345.2;368.1;376.3;377.1;482.2;657.2;677.4;753.4;762.5;763.3;784.7;785.4;786.5;858.5;940.7
23060	52.2	1176.3	1176.6	3	3548.8	23338692	2	7	4	2	0	0	23106		23112	784.4	378;641.1;660.3;786.2
23192	52.36	1763.9	1764.4	2	3548.8	3.48823e+06	2	7	4	2	0	0	23233	260.1;376.2;638.3;784.4;1029.5;1203.6;1233.6	23240	1203.6	344.3;345.3;376.4;377.3;400.3;517.4;566.2;578.4;637.9;642.4;647.2;719.4;730.2;737.3;761.5;784.5;785.6;923.5;924.6;925.5;955.5;966.1;997.6;998.6;1139.4;1202.9;1204.7;1205.7
23192	52.36	1763.9	1764.4	2	3548.8	3.48823e+06	2	7	4	2	0	0	23233		23241	784.4	344.1;354;376.1;660.6;693.4;720.6;752.3;784.6;785.6
23192	52.36	1763.9	1764.4	2	3548.8	3.48823e+06	2	7	4	2	0	0	23233		23242	1233.6	372.3;376.2;420.1;422.2;675.4;816.4;998.5;1008.7;1019.9;1027.7;1139.6;1189.2;1233.8;1234.7;1277.7;1517;1664.8;1682.9;1684;1684.6
23192	52.36	1763.9	1764.4	2	3548.8	3.48823e+06	2	7	4	2	0	0	23233		23243	1029.5	312.2;400.1;405.1;568.4;1031.8
23389	52.62	1176.3	1176.6	3	3548.8	6151289	2	7	4	2	0	0	23433	260.1;376.2;450.2;464.2;1203.6;784.4;1029.5	23439	1203.6	336.1;344.2;345.2;376.2;377.2;386.4;394.3;418.5;420.7;432.3;450.3;566.4;579.4;594.3;604.3;621.3;622.2;638;646.6;674.5;675.5;688.2;704.4;719.8;729.4;747.4;761.6;762.4;784.5;785.6;914.4;923.8;924.7;938.8;955.5;996.7;997.5;998.6;999.3;1029.5;1143;1203.5;1204.7;1205.6;1206.2
23389	52.62	1176.3	1176.6	3	3548.8	6151289	2	7	4	2	0	0	23433		23440	784.4	267.1;307.4;344.2;378;379.1;394.5;399.9;418.4;489.1;541.4;553.4;566.3;661.7;710.3;722.2;740.4;751.4;753.3;784.6
23389	52.62	1176.3	1176.6	3	3548.8	6151289	2	7	4	2	0	0	23433		23441	1029.5	312.3;342;344.2;374.3;375.2;376.1;433.3;629.4;687.3;719.9;761.4;762.3;784.5;785.5;832.3;844.3;863.4;955.6;997.5;998.2;998.9
23389	52.62	1763.9	1764.9	2	3548.8	1.73066e+06	2	7	4	2	0	0	23454	260.1;376.2;450.2;464.2;638.3;784.4;1203.6;1029.5	23457	1203.6	344.2;376.1;395.1;534.4;675.5;761.3;762.4;784.3;785.6;828.6;923.8;997.5;998.6;1203.7;1204.8;1205.9
23389	52.62	1763.9	1764.9	2	3548.8	1.73066e+06	2	7	4	2	0	0	23454		23458	1029.5	374.2;611.4;785.6;996.9;997.6
23389	52.62	1763.9	1764.9	2	3548.8	1.73066e+06	2	7	4	2	0	0	23454		23459	784.4	348.1;442.3;442.9;752.5;785.4
23630	52.94	1763.9	1764.4	2	3548.8	456203	2	7	4	2	0	0	23680	376.2;450.2;784.4;1203.6	23683	1203.6	344.2;376.3;502.5;566.6;567.5;622.5;674.2;675.4;730.6;761.3;762.3;779.5;784.4;785.3;828.7;954.5;965.2;996;996.8;997.6;998.5;1204.1;1204.7
23630	52.94	1763.9	1764.4	2	3548.8	456203	2	7	4	2	0	0	23680		23684	784.4	294;344;392.1;657.4;752.4;784.3;785.7
23666	53	1176.3	1176.9	3	3548.8	2478915	2	7	4	2	0	0	23701	260.1;376.2;450.2;464.2;784.4;825.4;999.5;1029.5;1203.6	23706	1203.6	344.1;353.9;376.3;377.3;404.2;432.3;562.3;566.7;590.3;622.4;646.2;674;704.5;761.4;762.3;779.7;784.5;785.4;892.4;923.5;924.5;955.6;965.7;995.2;997.6;998.5;999.9;1141.7;1171.6;1202.9;1204.7
23666	53	1176.3	1176.9	3	3548.8	2478915	2	7	4	2	0	0	23701		23707	999.5	305.3;312.1;326.9;344.2;345.1;346;354.1;356.1;371.9;373.2;376.3;377.2;391.2;395.9;433.1;488;521.1;580.4;594.4;595.5;596.5;605.4;608.4;634.5;640.4;643.2;644.5;647.4;653.1;675.5;688.4;689.5;719.6;721.2;730.7;752.7;761.4;762.4;763.5;766.4;784.4;785.4;786.3;828.3;828.9;925.7;926.3;939.6;940.6;956.7;967.7;980.8;998.5;1002.7
23666	53	1176.3	1176.9	3	3548.8	2478915	2	7	4	2	0	0	23701		23708	784.4	298.1;302.4;306.9;344.3;375.9;561.3;565.8;603.1;613.1;678.5;679.4;709.3;751.6;784.3;785.5
23666	53	1176.3	1176.9	3	3548.8	2478915	2	7	4	2	0	0	23701		23709	825.4	246.2;313.3;344.4;376.2;548.2;580.5;645.4;751.6;782.4;793.5;825.3
23666	53	1176.3	1176.9	3	3548.8	2478915	2	7	4	2	0	0	23701		23710	1029.5	377.2;606.6;956.5;997.5;1012.8;1029.2;1247.9;1272.8;1596;1620
23780	53.15	1176.3	1176.9	3	3548.8	9389054	2	7	4	2	0	0	23825	260.1;376.2;450.2;1203.6;784.4;825.4	23829	1203.6	344.3;345.1;376.3;565.2;566.2;604.4;642.1;729.2;730.2;761.5;784.7;785.4;865.2;923.3;924.7;955.5;997.5;998.6;1015.6;1078.6;1186.8;1204.8;1206
23780	53.15	1176.3	1176.9	3	3548.8	9389054	2	7	4	2	0	0	23825		23830	784.4	344.2;388.4;406.3;418;485.4;594.4;620.5;640.1;724.2;784.4
23780	53.15	1176.3	1176.9	3	3548.8	9389054	2	7	4	2	0	0	23825		23831	825.4	588.1;793.5;826.4
23824	53.2	1763.9	1764.9	2	3548.8	2872396	2	7	4	2	0	0	23870	376.2;450.2;464.2;784.4;1203.6;999.5	23876	1203.6	343.5;344.3;372.2;376.3;404.3;432.2;433.3;550.4;565.3;566.4;594.5;644.1;674.3;688.2;703.2;706.6;719.3;761.5;762.5;779.2;784.5;785.6;793.2;828.4;829.5;923.4;924.5;955.6;956.7;995.3;997.7;998.6;1000.3;1005.3;1016.5;1204.7;1205.5;1206.2
23824	53.2	1763.9	1764.9	2	3548.8	2872396	2	7	4	2	0	0	23870		23877	999.5	313.2;342.7;344.1;345.2;346;376.3;377.3;378.4;386;432.1;433.2;504.1;506.3;531.9;535.3;560.3;567.6;595.4;606;621.6;625.2;646.3;675.4;676.2;704.2;705.3;731.7;734.3;735.4;761.4;762.4;763.5;784.6;785.6;786.6;787.4;798.5;827.5;883.7;925.5;926.3;940.6;941.3;958.4;966.7;998.7
23824	53.2	1763.9	1764.9	2	3548.8	2872396	2	7	4	2	0	0	23870		23878	784.4	270.1;273.4;344.1;346.2;376.1;388.1;401.6;411.5;453.1;566.5;710.5;784.5
23948	53.36	1176.3	1176.6	3	3548.8	14902962	2	7	4	2	0	0	23987	260.1;376.2;450.2;784.4;825.4;999.5;1203.6	23991	1203.6	344.2;345.4;346.2;354.2;376.2;377.4;390;394.9;396.1;430.3;432.2;433.4;444;460.1;461.1;470.2;475.2;502.3;507.3;534.1;566.3;567.4;595.2;608.3;622.2;623.5;637.3;639.5;641.4;642.3;644.4;657.3;674.4;687.5;715.4;719.3;761.4;762.5;763.5;780.2;783.9;784.5;785.5;828.4;866;892.4;905.2;955.7;965.5;996.4;997.6;998.6;999.3;1014.7;1030.5;1161.7;1162.7;1202.6;1204.1;1204.8;1205.5;1206.1
23948	53.36	1176.3	1176.6	3	3548.8	14902962	2	7	4	2	0	0	23987		23992	999.5	280.1;294.4;312.2;313.3;330.1;336.1;342.6;343.6;344.2;345.2;346.1;359;363.4;373.4;376.3;377.3;378.4;413.2;428.1;433.2;434.1;442.3;505.1;530.5;549.3;551.2;555.6;560.5;566.4;574.4;592.2;595.3;611.3;622.7;642.3;643.5;644.4;646.5;652.4;655.8;674.4;675.4;676.3;688.5;691.2;698.4;701.9;720.4;730.5;761.5;762.5;763.5;764.2;784.7;785.5;786.7;787.3;796.6;828.3;893.7;918.3;924.6;925.6;940.7;956.6;958.6;968.5…
23948	53.36	1176.3	1176.6	3	3548.8	14902962	2	7	4	2	0	0	23987		23993	784.4	273.3;275.2;310.4;344.4;376.1;461.4;510.4;565.5;611.2;723.4;743.1;753.4;784.5;785.5
23948	53.36	1176.3	1176.6	3	3548.8	14902962	2	7	4	2	0	0	23987		23994	825.4	344.2;422.5;581.3;611.1;793.5;794.4;803.7;825.6;1421.7
24027	53.47	1763.9	1764.4	2	3548.8	3.43199e+06	2	7	4	2	0	0	24067	260.1;376.2;450.2;464.2;624.3;1203.6;784.4;999.5	24072	1203.6	344.1;376.3;377.2;450;518.1;582.2;594.3;638.5;647.5;687.4;706.3;717.8;719.2;720.6;729.3;734.2;737.4;738.3;761.3;779.3;784.5;785.5;793.3;968.5;995.9;997.6;998.5;1014.6;1016.3;1033.1;1202.7;1203.7;1204.7;1205.8
24027	53.47	1763.9	1764.4	2	3548.8	3.43199e+06	2	7	4	2	0	0	24067		24073	999.5	312.2;313.6;344.2;345.2;372.2;376.2;377.1;380.3;405.2;431.5;479.4;644.1;674.2;675.3;702.4;722;762.3;784.3;785.5;786.5;828.5;829.2;883.4;894;940.7;966.8
24027	53.47	1763.9	1764.4	2	3548.8	3.43199e+06	2	7	4	2	0	0	24067		24074	784.4	239.1;248.1;312.4;344.1;348.7;368.5;376.2;452;710.3;784.3;785.5
24194	53.68	1763.9	1764.4	2	3548.8	3.63988e+06	2	7	4	2	0	0	24233	376.2;450.2;464.2;784.4;1203.6	24237	1203.6	344.1;376.3;387.2;432.3;534.5;566.3;568;578.4;630.1;656.3;674.4;688.5;728;761.4;762.7;779.9;784.5;785.5;828.5;829.6;893.2;924.3;925.1;925.9;956;985.6;995.4;996.2;997.6;998.6;1204.7;1205.4
24194	53.68	1763.9	1764.4	2	3548.8	3.63988e+06	2	7	4	2	0	0	24233		24238	784.4	344.2;410.2;535.3;753.6;784.6
24395	53.94	1763.9	1764.4	2	3548.8	2545176	2	7	4	2	0	0	24437	260.1;376.2;450.2;464.2;784.4;1203.6;999.5	24442	1203.6	344.2;368.1;376.3;432.4;464;470.1;565.8;567.2;594.4;600.2;610.7;642.2;674.4;687.9;719.3;761.4;762.4;768.4;780.6;784.4;785.3;906.7;923.6;924.4;955.6;995.1;997.6;998.6;1139.6;1172.8;1204.7;1207.2
24395	53.94	1763.9	1764.4	2	3548.8	2545176	2	7	4	2	0	0	24437		24443	999.5	311.9;313.4;344.3;345.8;348.5;376.4;377.3;379.1;501.3;550.6;567.2;590.3;632.2;643.3;647.4;674.4;675.5;748.3;759.8;761.4;762.3;763.4;784.5;785.4;786.8;797.4;810.4;828.4;925.6;926.5;940.7;958.4;1000.7
24395	53.94	1763.9	1764.4	2	3548.8	2545176	2	7	4	2	0	0	24437		24444	784.4	238.9;242.1;313.2;368.1;411.6;710.3;752.9;784.5
24755	54.41	1763.9	1764.4	2	3548.8	478478	2	7	4	2	0	0	24826	260.1;376.2;464.2;1029.5;1203.6	24829	1203.6	376.5;784.1;997.5;998.3
24755	54.41	1763.9	1764.4	2	3548.8	478478	2	7	4	2	0	0	24826		24830	1029.5	344.4;634.6;784.4;924.6;1029.4;1030.8
24796	54.46	1176.3	1176.6	3	3548.8	1.43359e+06	2	7	4	2	0	0	24847	260.1;376.2;450.2;464.2;624.3;638.3;784.4;1029.5;1203.6;825.4	24850	1203.6	344.1;345.2;376.2;377.3;402.1;432.2;608.2;622.3;642.4;674.4;762.4;784.5;785.5;923.2;932;955.6;967.3;990.4;996.1;997.5;998.7;1015.6;1160.8;1204.7
24796	54.46	1176.3	1176.6	3	3548.8	1.43359e+06	2	7	4	2	0	0	24847		24851	1029.5	344.2;406.2;464.2;719.5;774.1;843.4;997.8;998.7;1029.5
24796	54.46	1176.3	1176.6	3	3548.8	1.43359e+06	2	7	4	2	0	0	24847		24852	784.4	344.8;360.2;415.1;418.9;432.3;566.2;606.1;687.6;723.6;742.5;768;785.8
24796	54.46	1176.3	1176.6	3	3548.8	1.43359e+06	2	7	4	2	0	0	24847		24853	825.4	248;374.4;508.2;611.6;766.9;793.4;863.5;1029.5
29107	60.17	1176.3	1177.3	3	3548.8	218767	2	7	4	2	0	0	29180	260.1;376.2;406.2;450.2;464.2;624.3;638.3;784.4;842.4;825.4	29183	784.4	239.1;271;282.9;326.4;368.1;400.2;418.3;647.6;742.4;752.3;754.4
29107	60.17	1176.3	1177.3	3	3548.8	218767	2	7	4	2	0	0	29180		29184	825.4	312.1;336.2;404.3;514.2;580.4;600.2;751.8;793.2;824.6;826.1
					3565.8 Total	74527495
22781	51.84	1772.4	1773.4	2	3565.8	6035043	3	8	4	1	0	0	22824	376.2;450.2;784.4;1203.6	22832	1203.6	344.2;345;372;376.3;377.3;386.2;414.5;428.2;432.4;433.1;448.2;532.3;566.6;578.5;601.9;604.3;610.2;648.4;674.3;675.2;687.1;719.2;761.4;762.3;783.5;784.6;785.3;923.6;955.6;956.6;995.2;997.6;998.5;999.9;1203.6;1204.7;1205.4
22781	51.84	1772.4	1773.4	2	3565.8	6035043	3	8	4	1	0	0	22824		22833	784.4	263;280;297;312.4;344.3;415.6;474.3;565.4;566.2;622.3;676.4;742.4;784.5;785.3
23020	52.15	1772.4	1772.9	2	3565.8	6079839	3	8	4	1	0	0	23063	376.2;450.2;784.4;825.4;999.5;1203.6;1233.6	23070	1203.6	344.2;345.1;372.2;376.2;432.4;433.4;492.3;517.1;566.2;578.5;596.4;630.5;639.2;648.2;656.3;687.3;706.4;729.2;752.3;760.1;761.5;762.4;779.3;784.5;785.5;794.5;827.9;828.7;923.8;924.8;955.5;956.5;966.4;996.9;997.6;998.6;999.6;1015.7;1143.7;1204.7;1205.5
23020	52.15	1772.4	1772.9	2	3565.8	6079839	3	8	4	1	0	0	23063		23071	999.5	282.4;312;313.2;344.2;345.3;346.3;376.2;377.4;378.1;432.2;438.4;561.1;581.4;642.1;647.5;668.3;675.2;679.2;691.2;719.6;730.5;731.4;760.7;761.4;762.4;763.6;784.5;785.5;786.4;924.4;925.5;940.5;956.4
23020	52.15	1772.4	1772.9	2	3565.8	6079839	3	8	4	1	0	0	23063		23072	784.4	257.1;344.2;348.1;400;497.1;566.2;784.5;785.6
23020	52.15	1772.4	1772.9	2	3565.8	6079839	3	8	4	1	0	0	23063		23073	1233.6	997.5;998.5;1233.7;1263.6;1494.9;1683;1684;1685.1
23020	52.15	1772.4	1772.9	2	3565.8	6079839	3	8	4	1	0	0	23063		23074	825.4	344.1
24435	53.99	1181.9	1182.6	3	3565.8	8.01455e+06	3	8	4	1	0	0	24475	260.1;376.2;450.2;464.2;784.4;825.4;1029.5;1203.6	24479	1203.6	344.1;376.2;404.2;451.1;566.2;638.3;680.8;687.5;688.5;704.5;784.5;997.5;998.5;999.3;1204.8;1205.8
24435	53.99	1181.9	1182.6	3	3565.8	8.01455e+06	3	8	4	1	0	0	24475		24480	784.4	294.3;344.1;360.2;374.6;566;752.4;784.4;785.6
24435	53.99	1181.9	1182.6	3	3565.8	8.01455e+06	3	8	4	1	0	0	24475		24481	825.4	260.4;270.2;344.2
24435	53.99	1181.9	1182.6	3	3565.8	8.01455e+06	3	8	4	1	0	0	24475		24482	1029.5	344.1;857.6;1026.6;1088.5;1487;1525.8
					3578.8 Total	5.33694e+06
30253	61.75	1186.3	1186.6	3	3578.8	151470	2	7	4	1	1	0	30320	260.1;376.2;406.2;450.2;464.2;638.3;784.4;785.4;843.4;825.4	30325	784.4	239.2;257.1;271.1;303.2;368.1;386;418.6;441.4;443.3;701.8;710.6;752.3;753.4;754;784.3
30253	61.75	1186.3	1186.6	3	3578.8	151470	2	7	4	1	1	0	30320		30326	825.4	344.2;374.2;611.2;612.4;751.5;761.3;793.6;825.5;917.2;1289.5
30820	62.53	1186.3	1186.6	3	3578.8	867435	2	7	4	1	1	0	30855	260.1;376.2;406.2;450.2;464.2;624.3;638.3;784.4;842.4;825.4	30859	784.4	233.2;239.1;239.9;254;263.1;271.1;302.7;337.8;344.1;345;355.1;371.1;376.9;386.4;400.4;408.2;418.3;419.2;427.4;443.1;530.4;565.7;590.3;665.4;678;679.4;710.4;711.3;751.5;752.4;753.4
30820	62.53	1186.3	1186.6	3	3578.8	867435	2	7	4	1	1	0	30855		30860	825.4	583.9;739.5;766.7;793.5;794.5;826.4;1026.5;1066.8;1073.7;1146.6;1291;1549.7
31135	62.99	1186.3	1186.6	3	3578.8	621156	2	7	4	1	1	0	31172	260.1;376.2;450.2;464.2;638.3;784.4;1203.6	31176	784.4	239.4;269.6;271.2;294.9;303.3;368;411.1;418.1;443.4;705.3;710.7;751.2;752.7
31135	62.99	1186.3	1186.6	3	3578.8	621156	2	7	4	1	1	0	31172		31177	1203.6	432.5;784.5;997.5;998.7;1204.9;1275.7;1711;1770.8
31732	63.86	1186.3	1186.6	3	3578.8	933085	2	7	4	1	1	0	31771	260.1;376.2;450.2;464.2;638.3;784.4	31775	784.4	231.3;239.2;246.2;253.1;262.9;267.2;271.1;280.8;303.2;304.2;313.2;326.3;327.1;331.2;344.5;346;358.2;368.2;376.2;386.3;399.4;400.4;401.2;402.2;418.3;419.2;432;471.2;475.3;548.3;678.3;679.6;710.5;711.3;712.1;720.2;750.8;751.9;752.5;753.4;754.1;784.4
31909	64.12	1186.3	1186.6	3	3578.8	799406	2	7	4	1	1	0	31945	260.1;376.2;406.2;450.2;464.2;638.3;784.4	31948	784.4	239.1;240.2;253.2;260.1;262.2;272.2;275.3;327.4;345;354.1;368.1;400.3;418.2;439.3;567.7;678.4;751.1;752.5;753.3;767.2
32264	64.63	1186.3	1186.6	3	3578.8	324330	2	7	4	1	1	0	32315	260.1;376.2;450.2;464.2;638.3;784.4	32319	784.4	228;239;271.3;303.2;400.1;418.4;419.3;672.2;751.5;752.5;753.4;762.3;792.5
					3608.8 Total	2.20094e+06
22265	51.16	1793.9	1794.4	2	3608.8	1.10047e+06	2	7	4	0	2	0	22307	260.1;376.2;406.2;450.2;464.2;1029.5;1233.6	22311	1233.6	341.7;374.2;406.8;420.1;432.2;749.5;759.4;791.5;792.5;814.4;953.4;1027.4;1028.6;1170;1233.6;1234.7;1235.7
22265	51.16	1793.9	1794.4	2	3608.8	1.10047e+06	2	7	4	0	2	0	22307		22312	1029.5	342.3;343.1;374.1;375.2;376.3;406.2;407.3;408.4;433.1;547.2;703.6;704.2;719.4;792.6;814.4;815.4;891.4;956.1;986.7;997.4;1029.4

## Sheet: Table S3 ovary NG
Table S3. LC-MS/MS data for assigned adult zebrafish ovary non-sulfated complex type N-glycans.
MS1 Scan and Precursor Ion Info							Glycosyl Composition					MS2 Scan and Target Product Ions		MS2-product dependent-MS3
MS1 Scan	RT	m/z (monoisotopic)	m/z (triggered)	z	[M+Na]+	Intensity	dHex	Hex	HexNAc	NeuAc	NeuGc	MS2 Scan	MS2 target ions	MS3 Scan	MS3 Precursor	MS3 ions
						1.21994e+09
					1661.8 Total	11156742
12779	35.14	820.4	820.4	2	1661.8	11156742	0	3	4	0	0	12819	260.1;464.2		0
					1907 Total	17669253
16423	40.38	943	943.5	2	1907	10324748	0	3	5	0	0	16463	260.1;464.2		0
16590	40.62	943	943	2	1907	7344505	0	3	5	0	0	16625	260.1;406.2;464.2;621.3;651.3;825.4	16629	825.4	344;636.6;751.3;793.5
					2081.1 Total	75411173
18205	42.95	1030	1030.5	2	2081.1	41663024	1	3	5	0	0	18242	260.1;464.2		0
18387	43.21	1030	1030.5	2	2081.1	9718794	1	3	5	0	0	18426	260.1;450.2;464.2;621.3;651.3;825.4	18430	825.4	344.2;369.1;376;656.5;825.5;886.7
19406	44.69	1030	1030.5	2	2081.1	10312087	1	3	5	0	0	19441	260.1;406.2;464.2;825.4	19445	825.4	248.1;793.4
19590	44.95	1030	1030	2	2081.1	13717268	1	3	5	0	0	19629	260.1;464.2		0
					2190.1 Total	27531490
26460	54.21	1084.5	1085	2	2190.1	27531490	1	4	2	0	0	26498	260.1;825.4	26502	825.4	344.1;418.4;805.4;825.3
					2231.1 Total	131128922
23441	50.16	1105.1	1105.6	2	2231.1	9692370	1	3	3	0	0	23488	260.1;278.2;300.1		0
23640	50.43	1105.1	1105.6	2	2231.1	43970392	1	3	3	0	0	23681	260.1;278.2;300.1;545.3		0
24638	51.75	1105.1	1105.6	2	2231.1	5973464	1	3	3	0	0	24682	260.1;278.2;545.3		0
24956	52.17	1105.1	1105.6	2	2231.1	71492696	1	3	3	0	0	24994	260.1;278.2		0
					2257.1 Total	79463.9
33565	64.98	1118.1	1120.1	2	2257.1	79463.9	0	4	4	0	1	33613	406.2		0
					2285.2 Total	4.9475e+07
18972	44.07	755.1	755.1	3	2285.2	395624	1	4	5	0	0	19041	260.1;464.2		0
19120	44.28	1132.1	1132.6	2	2285.2	11238420	1	4	5	0	0	19157	260.1;406.2;464.2;651.3		0
19155	44.33	755.1	755.4	3	2285.2	736414	1	4	5	0	0	19209	260.1;450.2;464.2		0
19300	44.54	1132.1	1132.6	2	2285.2	19074586	1	4	5	0	0	19335	260.1;450.2;464.2		0
19334	44.59	755.1	755.1	3	2285.2	2.66201e+06	1	4	5	0	0	19371	260.1;450.2;464.2		0
20190	45.77	1132.1	1132.1	2	2285.2	1.66893e+06	1	4	5	0	0	20232	260.1;406.2;450.2;464.2;651.3		0
20381	46.03	1132.1	1132.6	2	2285.2	6.72423e+06	1	4	5	0	0	20422	260.1;406.2;450.2;464.2;651.3		0
20381	46.03	755.1	755.4	3	2285.2	605211	1	4	5	0	0	20432	260.1;450.2;464.2		0
20572	46.28	1132.1	1132.6	2	2285.2	5503788	1	4	5	0	0	20614	260.1;406.2;450.2;464.2;651.3		0
20754	46.54	1132.1	1132.6	2	2285.2	865770	1	4	5	0	0	20799	260.1;376.2;406.2;450.2;464.2;621.3;651.3		0
					2343.2 Total	24972680
10035	31.05	1161.1	1161.6	2	2343.2	12486340	0	4	3	2	0	10075	376.2;651.3		0
10035	31.05	1161.1	1161.6	2	2343.2	12486340	0	3	4	1	0	10075	376.2;651.3		0
					2418.2 Total	72970592
25433	52.84	1198.6	1199.6	2	2418.2	22973578	0	3	3	1	0	25474	260.1;376.2;406.2;1029.5	25482	1029.5	374.3;597.4;673.4;759.4;956.4;1028.7;1029.6;1030.7;1031.6
25680	53.17	1198.6	1199.6	2	2418.2	13069056	0	3	3	1	0	25723	260.1;278.2;376.2;406.2;1203.6	25728	1203.6	828.6;1230.5;1467.6
26765	54.63	1198.6	1199.6	2	2418.2	6327478	0	3	3	1	0	26814	260.1;376.2;406.2;825.4;1029.5;1233.6	26817	1029.5	588.3;590.1;814.6;1002.4;1029.5;1030.5
26765	54.63	1198.6	1199.6	2	2418.2	6327478	0	3	3	1	0	26814		26818	1233.6	1027.5;1234.9;1248.7;1451.9
26765	54.63	1198.6	1199.6	2	2418.2	6327478	0	3	3	1	0	26814		26819	825.4	375.3;611.4;751.4;794.3;825;826.5;1374.9
27138	55.14	1198.6	1199.6	2	2418.2	17945524	0	3	3	1	0	27174	260.1;376.2;406.2		0
					2435.2 Total	59254896
27171	55.19	1207.1	1207.6	2	2435.2	59254896	1	4	3	0	0	27214	260.1;278.2		0
					2489.3 Total	4.79218e+07
20073	45.61	1234.1	1234.6	2	2489.3	20505338	1	5	5	0	0	20111	260.1;450.2;464.2;825.4;1233.6	20115	825.4
20073	45.61	1234.1	1234.6	2	2489.3	20505338	1	5	5	0	0	20111		20116	1233.6	450.1;614.5;666.3;761.5;790.2;847.5;908.6;1027.7;1093.2;1099.9;1105.5;1117;1170.6;1172.2;1178.7;1183.9;1189.2;1201.1;1202.1;1202.8;1203.8;1211.7;1212.8;1233.8;1234.7;1235.8;1412.1;1503.8;1518.6;1525.2;1622.3;1797.2;1814;1815.7
20073	45.61	823.1	823.4	3	2489.3	6.91114e+06	1	5	5	0	0	20114	260.1;406.2;450.2;464.2;624.3;651.3;825.4	20119	825.4	300.4;345.1;458.3;667.5;691.3;763.7;787.6;792.9;795.2;823.4;824.7
					2904.4 Total	1.98251e+07
15637	39.28	1441.7	1442.2	2	2904.4	535864	0	3	6	1	1	15710	376.2;406.2;621.3;651.3		0
15846	39.57	1441.7	1442.2	2	2904.4	10337307	0	3	6	1	1	15883	376.2;406.2;621.3;651.3		0
15880	39.62	721.4	721.6	4	2904.4	539652	0	3	6	1	1	15950	260.1;278.2;376.2;406.2;621.3;651.3		0
16145	39.99	1441.7	1442.2	2	2904.4	2.13708e+06	0	3	6	1	1	16191	260.1;376.2;406.2;621.3;651.3		0
16221	40.09	1441.7	1441.7	2	2904.4	2.68301e+06	0	3	6	1	1	16266	260.1;376.2;406.2;621.3;651.3		0
16324	40.24	1441.7	1442.2	2	2904.4	1.00956e+06	0	3	6	1	1	16367	260.1;376.2;406.2;464.2;621.3;651.3		0
16919	41.09	1441.7	1442.2	2	2904.4	2.40183e+06	0	3	6	1	1	16959	376.2;406.2;621.3;651.3		0
35498	68.07	1441.7	1441.7	2	2904.4	180816	0	3	6	1	1	35525	260.1;376.2;406.2		0
					2921.5 Total	11618308
15919	39.68	1450.2	1450.8	2	2921.5	11618308	0	5	6	1	0	15962	376.2;406.2;621.3;651.3		0
					2934.5 Total	1653997
15457	39.03	1456.7	1458.2	2	2934.5	430208	0	3	6	0	2	15527	260.1;406.2;621.3;651.3		0
16624	40.67	1456.7	1457.7	2	2934.5	1169669	0	3	6	0	2	16662	260.1;406.2;621.3;651.3		0
35773	68.51	971.5	972.5	3	2934.5	54120.2	0	3	6	0	2	35828	651.3		0
					3159.6 Total	5.10433e+06
22396	48.79	1569.3	1569.8	2	3159.6	5.10433e+06	1	7	3	1	1	22449	260.1;376.2;406.2;450.2;464.2;651.3;842.4;843.4;1203.6	22454	1203.6	784.6;997.6;998.7;1073
					3187.6 Total	7.57924e+07
22556	49	1055.9	1056.2	3	3187.6	3.29378e+06	2	7	4	1	0	22603	260.1;278.2;376.2;406.2;450.2;624.3;651.3;842.4;784.4;825.4;999.5;1029.5;1203.6	22608	1203.6	344.4;362.3;376.2;432.2;593.3;594.5;674.2;761.5;784.6;956.6;997.7;998.7;1172.6;1202.8;1204.7;1205.4
22556	49	1055.9	1056.2	3	3187.6	3.29378e+06	2	7	4	1	0	22603		22609	999.5	308.4;312;313.2;331.1;343.3;344.1;345.4;346.4;363.2;376.1;377.3;406.2;432.3;479.5;501.2;550.4;560.4;561;606.4;643.6;655.5;675.5;720.5;761.9;762.5;764.4;768.4;784.4;785.9;786.5;787.2;827.4;828.6;880.5;940.7;958.4;970.9;999.6;1000.7
22556	49	1055.9	1056.2	3	3187.6	3.29378e+06	2	7	4	1	0	22603		22610	784.4	298.2;312.2;344.5;349.4;376.2;393.1;418;428.1;471.5;517.1;550.2;565.9;580.6;611.6;692.2;710.4;711.6;766.7;784.7;785.8
22556	49	1055.9	1056.2	3	3187.6	3.29378e+06	2	7	4	1	0	22603		22611	825.4	251.3;280.1;282.4;312.7;344.2;345;399.4;433.2;438.6;572.1;580.4;586.3;606.5;611.2;635.7;655;692.4;710.3;716.4;751.4;752.5;761.2;766.6;793.4;794.9
22556	49	1055.9	1056.2	3	3187.6	3.29378e+06	2	7	4	1	0	22603		22612	1029.5	375.3;723.6;785.4;808.2;826.6;889.8;937.6;1004;1007.1;1010.6;1055.6;1094.5;1123.7;1134.4;1226.2;1450.2;1467.2;1587.6;1619.9;1929.2
22765	49.27	1055.9	1056.2	3	3187.6	5440293	2	7	4	1	0	22807	260.1;278.2;376.2;450.2;624.3;842.4;784.4;825.4;1029.5;1203.6	22813	1203.6	344.2;376.1;377.4;567.2;639.3;674.6;738;761.1;762.3;784.5;923.5;955.6;994.5;997.6;998.5;1143.9;1203.7;1204.6
22765	49.27	1055.9	1056.2	3	3187.6	5440293	2	7	4	1	0	22807		22814	825.4	312.2;343.2;344.1;348;373.4;376.3;403.4;404.2;406;412.2;490.4;560.8;563.6;581.2;592.3;660.4;692.4;719.4;723.6;751.3;752.5;766.5;767.3;793.5;794.4;1073.6;1125.7;1295.8;1365.8;1456
22765	49.27	1055.9	1056.2	3	3187.6	5440293	2	7	4	1	0	22807		22815	784.4	225.2;227.1;244.1;312.4;344.2;376.3;448.2;535.4;559.2;581.5;586.1;596.4;660.1;674.4;692.5;784.6
22765	49.27	1055.9	1056.2	3	3187.6	5440293	2	7	4	1	0	22807		22816	1029.5	649.4;816.5;825.4;988.6;1829.1
23093	49.69	1055.9	1056.5	3	3187.6	2.36054e+06	2	7	4	1	0	23140	260.1;278.2;376.2;406.2;450.2;624.3;842.4;784.4;825.4;999.5;1029.5;1203.6	23143	1203.6	344.2;376.1;377.2;502.2;560.6;566.6;567.3;622.7;674.5;688.2;720.6;761.5;762.3;784.5;785.7;923.6;933.8;997.6;998.6;999.6;1171.5;1204.8
23093	49.69	1055.9	1056.5	3	3187.6	2.36054e+06	2	7	4	1	0	23140		23144	999.5	308.1;312.4;318;341.2;344.3;345.3;346.3;376.2;377.3;388.1;446.2;517.2;549.4;556.2;560.3;564.3;594.6;595.3;611.1;622.1;636.4;642.4;664.3;674.4;675.4;676.4;689.3;698.4;730.2;755;761.4;762.5;763.4;764.5;766.6;785.4;786.3;787.3;809.7;828.5;882.5;924.4;927.4;939.2;940.6;956.4;999;1009.8
23093	49.69	1055.9	1056.5	3	3187.6	2.36054e+06	2	7	4	1	0	23140		23145	784.4	244.1;252.1;297.2;344.2;416.1;456.4;470.2;516.3;566.1;580.5;613.4;619.4;660.3;692.5;710.5;752.2;783.6;784.4;785.4
23093	49.69	1055.9	1056.5	3	3187.6	2.36054e+06	2	7	4	1	0	23140		23146	825.4	239;294.3;308.1;312.2;344.2;345.3;374.3;375.6;376.3;387.8;406;514.5;548.2;562.3;580.5;592.4;610.2;612.4;692.4;751.4;752.3;766.5;793.5;794.3;852.8
23093	49.69	1055.9	1056.5	3	3187.6	2.36054e+06	2	7	4	1	0	23140		23147	1029.5	344.2;374.3;377.1;404.3;581.5;814.3;825.4;947.2;997.6
23922	50.8	1055.9	1056.5	3	3187.6	1.45126e+06	2	7	4	1	0	23979	260.1;278.2;376.2;406.2;450.2;464.2;651.3;842.4;843.4;784.4;825.4;1029.5;1203.6	23983	1203.6	344.3;377.3;386.2;394.2;432.1;567.5;622.4;635.6;687.6;761.2;779.8;784.6;997.5;998.6;1203.9;1204.7
23922	50.8	1055.9	1056.5	3	3187.6	1.45126e+06	2	7	4	1	0	23979		23984	825.4	254;286.3;295.1;308.2;310.2;312.4;344.1;345.1;374.1;375.2;376.3;377.2;378.3;388.3;544.4;580.6;603.8;688.5;692.9;711.5;734.7;751.7;752.6;766.6;793.4;794.3;826.5;852.4;942.7;1446.1
23922	50.8	1055.9	1056.5	3	3187.6	1.45126e+06	2	7	4	1	0	23979		23985	784.4	252;258.9;286.1;344.3;376.2;397.4;448.6;456.3;460.3;470.3;474.4;499.4;535.5;566.2;581.4;595.2;610.4;661.7;678.4;785.2
23922	50.8	1055.9	1056.5	3	3187.6	1.45126e+06	2	7	4	1	0	23979		23986	1029.5	344.1;374.3;444.2;549.4;556.2;567.3;663.4;719.4;761.3;815.6;823.5;825.4;925.6;927.8;933.8;970.6;1005.8;1009.4
24045	50.96	1583.3	1583.8	2	3187.6	639010	2	7	4	1	0	24096	376.2;406.2;450.2;651.3;843.4;1203.6;825.4	24099	1203.6	376.2;432.3;762.6;784;997.6;999.6;1204.6
24045	50.96	1583.3	1583.8	2	3187.6	639010	2	7	4	1	0	24096		24100	825.4	344.1;450.3;580.6;581.5;751.5;765.9;766.5;826.6
24119	51.06	1055.9	1056.2	3	3187.6	2059774	2	7	4	1	0	24163	260.1;376.2;406.2;450.2;464.2;624.3;842.4;784.4;825.4;1029.5;1203.6;1233.6	24169	1203.6	344.2;594.9;719.8;784.7;966.5;997.6;1073.5;1142.7;1161.7;1204.6
24119	51.06	1055.9	1056.2	3	3187.6	2059774	2	7	4	1	0	24163		24170	825.4	294.2;313.3;344.2;375.3;407.2;430.5;470.3;490.3;580.3;592.2;611.4;633.4;703.3;734.3;751.7;752.7;766.6;792.5;793.4;794.4;1461.8;1510.1
24119	51.06	1055.9	1056.2	3	3187.6	2059774	2	7	4	1	0	24163		24171	784.4	344.4;438.2;458;460.1;534.5;539.4;580.8;595.3;660.6;710.5;711.4;763.4;768.4;784.5;785.3
24119	51.06	1055.9	1056.2	3	3187.6	2059774	2	7	4	1	0	24163		24172	1029.5	344.2;377.4;793.5;997.5;998.6;1014.7;1020.5;1029.6;1030.5
24119	51.06	1055.9	1056.2	3	3187.6	2059774	2	7	4	1	0	24163		24173	1233.6	374.2;566.1;737.2;845.4;956.5;997.4;1200.2;1217.3;1233.6;1234.9;1262.8;1263.8;1339.7;1494.7;1633;1683.2;1903.8
24320	51.33	1055.9	1056.5	3	3187.6	2.09442e+06	2	7	4	1	0	24383	260.1;376.2;406.2;450.2;464.2;651.3;842.4;843.4;784.4;825.4;1029.5;1203.6	24386	1203.6	344.2;348.3;362.3;376.2;377.2;638.5;644.1;729.2;761.3;784.5;785.5;966.2;996.5;997.5;998.5;1032.4;1142.4;1143.6;1172.7;1204.8
24320	51.33	1055.9	1056.5	3	3187.6	2.09442e+06	2	7	4	1	0	24383		24387	825.4	252.3;254;308.1;311.1;315.5;326.1;344.3;375;376.3;385.8;406.1;456.5;470.2;512.3;548.4;558.4;580.4;581.6;592.3;606.3;611.5;654.8;692.8;766.5;793.6;794.7;824.6;826.5
24320	51.33	1055.9	1056.5	3	3187.6	2.09442e+06	2	7	4	1	0	24383		24388	784.4	312.1;344.3;365.4;401.2;488.6;490.3;535.3;550.4;557.4;596.4;683.3;693.3;709.1;710.7;711.5;723.3;784.5;785.7
24320	51.33	1055.9	1056.5	3	3187.6	2.09442e+06	2	7	4	1	0	24383		24389	1029.5	312.2;343.5;344.1;345.1;516.1;563.7;622.4;623.2;654.4;674.4;692.9;735.1;781.1;784.5;792.7;826.5;868.7;955.6;959.8;964.5;968.6;997.8;998.6;1010.9;1012.6;1029.4
					3217.6 Total	1.06918e+07
22041	48.32	1598.3	1599.8	2	3217.6	533030	1	8	4	1	0	22113	406.2;450.2;464.2;651.3;842.4;843.4;825.4	22116	825.4	311.6;343.1;376.3;385.4;400.9;407.2;580.4;638.5;703.7;766.4
23093	49.69	1598.3	1598.8	2	3217.6	1.29158e+06	1	8	4	0	1	23161	260.1;376.2;406.2;450.2;464.2;624.3;651.3;842.4;843.4;1029.5;1233.6	23165	1233.6	374.2;406.3;469.4;564.3;612;622.3;714.4;791.3;1019.6;1027.5;1234.8;1235.6
23093	49.69	1598.3	1598.8	2	3217.6	1.29158e+06	1	8	4	1	0	23161		23166	1029.5	341.9;344.1;374.4;376.3;567.3;593.3;785;792.2
23093	49.69	1598.3	1598.8	2	3217.6	1.29158e+06	1	8	4	1	0	23161	260.1;376.2;406.2;450.2;464.2;624.3;651.3;842.4;843.4;1029.5;1233.6;825.4	23167	825.4	294.1;326.1;342.1;376.2;490.4;580.4;748.5;766.5;793.5;794.6
23131	49.74	1598.3	1599.3	2	3217.6	1339450	1	8	4	1	0	23179	260.1;376.2;406.2;450.2;464.2;621.3;651.3;842.4;843.4;1029.5;1233.6	23184	1029.5	317;344.8;368.8;374.2;407.3;432.2;652.6;672.6;706.5;761.6;779.5;780.7;784.3;792.5;815.6;816.6;928.3;986.6;997.4
23131	49.74	1598.3	1599.3	2	3217.6	1339450	1	8	4	1	0	23179		23185	1233.6	374.1;402.3;720.5;748.8;749.8;759.4;784.7;968.5;995.7;1027.5;1131.5;1190.9;1234.8
23365	50.06	1598.3	1599.8	2	3217.6	310016	1	8	4	1	0	23421	260.1;376.2;406.2;450.2;464.2;651.3;842.4;843.4;1029.5	23424	1029.5	311;345.2;374.3;375.2;612.6;677.2;785;815.4;997.6
23564	50.32	1598.3	1598.8	2	3217.6	670033	1	8	4	0	1	23625	260.1;376.2;406.2;450.2;464.2;651.3;842.4;843.4;1029.5;1233.6;825.4	23628	1233.6	406;786.6;791.8;814.7;1027.7;1184.6;1663.1
23564	50.32	1598.3	1598.8	2	3217.6	670033	1	8	4	1	0	23625		23629	1029.5	344;374.1;375.2;791.5;815.4;998.5
23564	50.32	1598.3	1598.8	2	3217.6	670033	1	8	4	1	0	23625		23630	825.4	239.6;312;344.6;376.2;407.1;566.2;608.6;660.5;720;794.7;825.3;850.5
23882	50.74	1598.3	1599.3	2	3217.6	642492	1	8	4	1	0	23939	260.1;376.2;406.2;450.2;464.2;651.3;842.4;843.4;825.4;1029.5	23943	1029.5	374.2;622.2;997.6
23882	50.74	1598.3	1599.3	2	3217.6	642492	1	8	4	1	0	23939		23944	825.4	344.2;373.8;376.1;580.3;581.3;654.3;720.3;766.7;793.3;794
					3228.6 Total	25931678
23679	50.48	1069.5	1069.9	3	3228.6	6.48292e+06	2	6	5	1	0	23728	260.1;376.2;406.2;450.2;464.2;624.3;842.4;843.4;1070.5;784.4;825.4;999.5;1029.5	23734	825.4	238.1;239;248.1;271.3;278.1;280;312.2;326.4;330.1;343.6;344.2;345.3;365.1;367.9;376.3;377.2;400.1;418.2;419.3;495.9;516;580.3;655.6;720;751.3;752.3;761.3;766.4;793.5;794.5;826.3
23679	50.48	1069.5	1069.9	3	3228.6	6.48292e+06	2	6	5	1	0	23728		23735	1029.5	344.1;825.6;955.3;987.4;997.7
23679	50.48	1069.5	1069.9	3	3228.6	6.48292e+06	2	6	5	1	0	23728		23736	999.5	564.5;655.1;656.4;675.3;753.5;859.4
23679	50.48	1069.5	1069.9	3	3228.6	6.48292e+06	2	6	5	1	0	23728		23737	784.4	266.1;312.2;692.4;710.2
					3548.7 Total	4.99064e+07
24442	51.49	1763.9	1764.9	2	3548.7	544555	2	7	4	2	0	24507	260.1;376.2;406.2;450.2;1203.6	24512	1203.6	344.2;345.3;376.3;432;456.2;508.2;566.4;580.4;644.4;687.4;688.6;729.2;761.4;762.6;779.4;784.6;785.6;956.5;997.6;998.6;1143.7;1204.7;1205.8
24638	51.75	1763.9	1764.9	2	3548.7	2633089	2	7	4	2	0	24684	376.2;450.2;784.4;1203.6	24688	1203.6	344;345.3;372.2;376.2;377.2;432.2;530;638.2;663.1;674.3;675.4;729.4;761.6;762.4;779.6;784.4;785.5;828.4;829.1;892.3;923.5;924.4;955.5;956.5;995.9;997.6;998.6;999.6;1163;1170.3;1204.8;1205.8
24638	51.75	1763.9	1764.9	2	3548.7	2633089	2	7	4	2	0	24684	376.2;450.2;784.4;1203.6;999.5	24689	999.5	298.1;312.2;313.1;344.3;345.2;346.3;368.4;372.3;376.3;377.3;378.1;386.7;432.4;503.4;566.1;567.2;578.2;594.3;600.2;611.3;643.4;675.7;707.4;720.4;721.5;761.4;762.4;763.6;784.4;785.4;786.4;787.1;826.4;882.9;902.1;924.5;926;956.7;957.6;967.9
24638	51.75	1763.9	1764.9	2	3548.7	2633089	2	7	4	2	0	24684	376.2;450.2;784.4;1203.6	24690	784.4	344;360.4;376.3;500.2;546.3;784.5;785.4;786.2
24839	52.01	1763.9	1764.9	2	3548.7	10411076	2	7	4	2	0	24880	376.2;450.2;784.4;1203.6	24883	1203.6	344.2;345.3;376.2;377.1;386.1;394.2;418.4;430.9;608.6;610.4;622.2;638.3;647.3;674.2;719.4;759.9;761.4;777.5;784.5;785.4;891.8;923.7;924.7;955.6;956.7;965.5;967.9;997.6;998.6;1162.5;1169.9;1204.7;1205.9
24839	52.01	1763.9	1764.9	2	3548.7	10411076	2	7	4	2	0	24880	376.2;450.2;784.4;1203.6	24884	784.4	227;344.3;354.1;424.1;452.1;470.8;548.1;784.5;785.4
24839	52.01	1763.9	1764.9	2	3548.7	10411076	2	7	4	2	0	24880	376.2;450.2;784.4;1203.6;1233.6	24885	1233.6	420.1;594.2;812.3;1018.4;1162.1;1170.6;1192.8;1204.6;1233.8;1234.8
25836	53.37	1763.9	1764.9	2	3548.7	1.6393e+06	2	7	4	2	0	25899	260.1;376.2;406.2;450.2;464.2;624.3;784.4;1203.6	25902	1203.6	344.2;345.6;376.2;687.2;719.3;761.5;780.6;784.5;785.2;924.8;955.6;965.7;997.6;998.6;1204.8
25836	53.37	1763.9	1764.9	2	3548.7	1.6393e+06	2	7	4	2	0	25899	260.1;376.2;406.2;450.2;464.2;624.3;784.4;1203.6;999.5	25903	999.5	281;313.2;342.3;344.3;345.2;346.2;377.3;386.2;391.4;503.3;517.1;550.1;596.4;720.4;730.5;761.2;762.5;781.8;785.3;786.7;787.3;810.5;828.3;924.5;925.4;940.4
25836	53.37	1763.9	1764.9	2	3548.7	1.6393e+06	2	7	4	2	0	25899	260.1;376.2;406.2;450.2;464.2;624.3;784.4;1203.6	25904	784.4	344;785.2
26030	53.64	1763.9	1764.9	2	3548.7	2.4539e+06	2	7	4	2	0	26072	260.1;376.2;406.2;450.2;624.3;1203.6	26078	1203.6	344.1;376.2;566.3;647.1;673.3;688.3;719.4;727.9;729.2;730.2;761.3;762.6;784.4;785.5;842.4;870.3;924.4;953.5;955.7;995.7;996.8;997.5;998.6;999.2;1202.5;1204.7;1205.3
26030	53.64	1763.9	1764.9	2	3548.7	2.4539e+06	2	7	4	2	0	26072	260.1;376.2;406.2;450.2;624.3;1203.6;784.4	26079	784.4	312.5;376.2;710.3;723.3;784.5;785.5
26688	54.53	1763.9	1763.9	2	3548.7	403649	2	7	4	2	0	26751	260.1;376.2;406.2;1203.6	26754	1203.6	360.4;376.2;780.9;997.7;1204.8
					3548.8 Total	4.43624e+08
24204	51.17	1176.3	1177.6	3	3548.8	863274	2	7	4	2	0	24256	260.1;376.2;406.2;450.2;464.2;651.3;825.4;999.5;1029.5;1203.6	24259	1203.6	344.2;376.2;638.4;784.4;880.5;924.3;997.7;1204.6
24204	51.17	1176.3	1177.6	3	3548.8	863274	2	7	4	2	0	24256		24260	999.5	344.2;345.2;376.2;431.5;464.3;608.5;611.6;688.1;730.4;764.5;785.5;828.5;913.4;940.4
24204	51.17	1176.3	1177.6	3	3548.8	863274	2	7	4	2	0	24256		24261	1029.5	310.1;330.2;344.4;374.3;635.2;912.6;997.5;1029.5;1335.6;1392;1434.7
24204	51.17	1176.3	1177.6	3	3548.8	863274	2	7	4	2	0	24256		24262	825.4	243;326;344.2;374;375.3;376.3;418.5;610.2;611.4;755;766.3;825.4
24406	51.44	1176.3	1176.9	3	3548.8	2.49921e+06	2	7	4	2	0	24443	260.1;376.2;406.2;450.2;464.2;784.4;825.4;1203.6	24447	1203.6	344.2;358.2;376.3;420.1;432.4;548.4;580.7;604.7;646.5;719.2;729.6;761.4;762.5;763.3;784.5;785.5;923.6;924.5;955.4;997.6;998.7;1204.7
24406	51.44	1176.3	1176.9	3	3548.8	2.49921e+06	2	7	4	2	0	24443		24448	784.4	256.1;270.4;344;376.2;566.1;784.6
24406	51.44	1176.3	1176.9	3	3548.8	2.49921e+06	2	7	4	2	0	24443		24449	825.4	254;419.2;793.5;1216.8
24442	51.49	1763.9	1764.9	2	3548.8	544555	2	7	4	2	0	24507	260.1;376.2;406.2;450.2;1203.6	24512	1203.6	344.2;345.3;376.3;432;456.2;508.2;566.4;580.4;644.4;687.4;688.6;729.2;761.4;762.6;779.4;784.6;785.6;956.5;997.6;998.6;1143.7;1204.7;1205.8
24557	51.65	1176.3	1176.9	3	3548.8	11518948	2	7	4	2	0	24600	376.2;450.2;784.4;999.5;1203.6	24605	1203.6	344.2;368.1;376.3;432.3;532.2;610.2;674.4;687.2;689.5;761.5;779.4;784.4;785.4;923.4;924.4;955.4;956.3;995.8;997.5;998.5;999.3;1161.7;1204.6
24557	51.65	1176.3	1176.9	3	3548.8	11518948	2	7	4	2	0	24600		24606	999.5	312.1;313.2;343.1;344.1;345.2;346.1;376.2;377.4;501.2;522.3;674.2;677.2;687.3;690.4;707.3;730.4;761.4;762.6;778.5;784.2;785.4;786.6;925.5;940.6;941.3;957.4
24557	51.65	1176.3	1176.9	3	3548.8	11518948	2	7	4	2	0	24600		24607	784.4	344.2;784.3;785.4
24638	51.75	1763.9	1764.9	2	3548.8	2633089	2	7	4	2	0	24684	376.2;450.2;784.4;999.5;1203.6	24688	1203.6	344;345.3;372.2;376.2;377.2;432.2;530;638.2;663.1;674.3;675.4;729.4;761.6;762.4;779.6;784.4;785.5;828.4;829.1;892.3;923.5;924.4;955.5;956.5;995.9;997.6;998.6;999.6;1163;1170.3;1204.8;1205.8
24638	51.75	1763.9	1764.9	2	3548.8	2633089	2	7	4	2	0	24684		24689	999.5	298.1;312.2;313.1;344.3;345.2;346.3;368.4;372.3;376.3;377.3;378.1;386.7;432.4;503.4;566.1;567.2;578.2;594.3;600.2;611.3;643.4;675.7;707.4;720.4;721.5;761.4;762.4;763.6;784.4;785.4;786.4;787.1;826.4;882.9;902.1;924.5;926;956.7;957.6;967.9
24638	51.75	1763.9	1764.9	2	3548.8	2633089	2	7	4	2	0	24684		24690	784.4	344;360.4;376.3;500.2;546.3;784.5;785.4;786.2
24756	51.91	1176.3	1176.6	3	3548.8	28734758	2	7	4	2	0	24793	376.2;450.2;1203.6;784.4	24797	1203.6	344.3;345.2;376.5;386.3;404.1;432.1;566.4;640.1;644.8;687.6;719.3;747.4;761.4;762.4;784.5;785.3;937.7;955.6;964.1;996.5;997.6;998.5;1203.7;1204.7
24756	51.91	1176.3	1176.6	3	3548.8	28734758	2	7	4	2	0	24793		24798	784.4	329.2;344.1;376;402.2;429;784.4;785.5
24839	52.01	1763.9	1764.9	2	3548.8	10411076	2	7	4	2	0	24880	376.2;450.2;784.4;1203.6;1233.6	24883	1203.6	344.2;345.3;376.2;377.1;386.1;394.2;418.4;430.9;608.6;610.4;622.2;638.3;647.3;674.2;719.4;759.9;761.4;777.5;784.5;785.4;891.8;923.7;924.7;955.6;956.7;965.5;967.9;997.6;998.6;1162.5;1169.9;1204.7;1205.9
24839	52.01	1763.9	1764.9	2	3548.8	10411076	2	7	4	2	0	24880		24884	784.4	227;344.3;354.1;424.1;452.1;470.8;548.1;784.5;785.4
24839	52.01	1763.9	1764.9	2	3548.8	10411076	2	7	4	2	0	24880		24885	1233.6	420.1;594.2;812.3;1018.4;1162.1;1170.6;1192.8;1204.6;1233.8;1234.8
24956	52.17	1176.3	1176.9	3	3548.8	30246706	2	7	4	2	0	24995	376.2;450.2;784.4;999.5;1203.6	24999	1203.6	344.1;376.2;377.1;433.8;578.4;675.8;697.3;719.5;762.4;784.6;785.5;825.6;829.1;923.6;924.5;954.3;955.6;956.5;966.5;997.6;998.6;999.5;1172.9;1204.1;1204.7;1205.5
24956	52.17	1176.3	1176.9	3	3548.8	30246706	2	7	4	2	0	24995		25000	999.5	312.1;312.9;313.9;344.2;345.3;346.1;370.1;376.2;377.1;378.3;414.5;427.1;470.4;503.2;518.1;519.3;526.5;567.2;595.5;604.4;611.2;622.4;647.4;656.7;664.3;674.5;689.6;704.8;706.6;714.6;720.9;731.4;762.5;763.5;784.5;785.5;786.5;796.4;810.6;824.4;828.5;940.6;941.6;956.5;958.7;966.6;967.6
24956	52.17	1176.3	1176.9	3	3548.8	30246706	2	7	4	2	0	24995		25001	784.4	239.1;309;344.2;345.3;348.3;360.3;524.2;723.3;784.4;786.2
25076	52.32	1763.9	1764.9	2	3548.8	7352263	2	7	4	2	0	25126	376.2;450.2;784.4;1203.6	25129	1203.6	344.2;345.5;372.1;375.5;376.2;380.5;394.2;403.3;404.1;420.2;432.3;514.2;523.2;533.4;534.4;566.2;578.2;580.2;590.3;594.4;604;605.8;608.2;612.3;622.2;623.5;638.7;642.5;674.4;675.5;687.3;719.4;720.5;729.4;760.4;761.5;762.3;779.5;784.5;785.4;803.9;923.7;924.6;947.7;955.7;966.3;971.6;996.5;997.5;998.5;999.5;1032.6;1171.6;1204;1204.7;1205.5
25076	52.32	1763.9	1764.9	2	3548.8	7352263	2	7	4	2	0	25126		25130	784.4	280.9;312.3;344.2;376.2;378.3;565.8;566.7;596.4;784.4;785.3
25285	52.63	1763.9	1764.9	2	3548.8	5674320	2	7	4	2	0	25323	260.1;376.2;450.2;784.4;1203.6;1029.5	25328	1203.6	344.2;345.2;376.4;377.2;432.5;470.2;476.4;526.7;566.4;622.5;674.2;706.1;719.9;761.5;762.4;784.4;785.3;785.9;861.4;924.2;955.7;956.6;957.9;965.4;966.2;995.1;997.6;998.5;1030.6;1204.7
25285	52.63	1763.9	1764.9	2	3548.8	5674320	2	7	4	2	0	25323		25329	784.4	269.9;283.1;377.4;533.9;723.4;784.5;786.8
25285	52.63	1763.9	1764.9	2	3548.8	5674320	2	7	4	2	0	25323		25330	1029.5	344.3;375.4;400;421.4;749.3;760.5;815.5;906.7;997.7
25357	52.74	1176.3	1176.6	3	3548.8	9856742	2	7	4	2	0	25394	260.1;376.2;450.2;784.4;825.4;999.5;1029.5;1203.6	25398	1203.6	344.1;372.3;376.3;432.3;574.3;674.5;687.3;688.5;719.5;729.5;752.6;761.4;762.4;784.5;785.3;923.7;924.4;955.4;968.4;996.3;997.6;998.6;1204.7
25357	52.74	1176.3	1176.6	3	3548.8	9856742	2	7	4	2	0	25394		25399	999.5	312.2;313.1;344.2;345.2;346.2;359.4;376.2;378.3;420.2;439;503.2;534.1;535.3;560.3;566.6;643.4;674.6;675.5;676.5;720.5;747.5;761.5;762.5;763.5;766.7;784.4;785.5;786.6;809.9;810.5;828.4;940.5;957.8;958.5
25357	52.74	1176.3	1176.6	3	3548.8	9856742	2	7	4	2	0	25394		25400	784.4	344.2;370.2;376;377.5;422.3;566.1;723.4;784.5;785.4
25357	52.74	1176.3	1176.6	3	3548.8	9856742	2	7	4	2	0	25394		25401	1029.5	310.4;330.1;344;363.6;368.3;406;492.3;610.5;792;815.5;955.4;997.5
25357	52.74	1176.3	1176.6	3	3548.8	9856742	2	7	4	2	0	25394		25402	825.4	374.1;418.2;419.5;687.4;766.5
25560	53.01	1763.9	1763.9	2	3548.8	665237	2	7	4	2	0	25623	260.1;376.2;406.2;450.2;1203.6	25627	1203.6	432;484.2;761.2;784.9;956.5;997.5;998.7;1204.5
25836	53.37	1763.9	1764.9	2	3548.8	1.6393e+06	2	7	4	2	0	25899	260.1;376.2;406.2;450.2;464.2;624.3;784.4;1203.6;999.5	25902	1203.6	344.2;345.6;376.2;687.2;719.3;761.5;780.6;784.5;785.2;924.8;955.6;965.7;997.6;998.6;1204.8
25836	53.37	1763.9	1764.9	2	3548.8	1.6393e+06	2	7	4	2	0	25899		25903	999.5	281;313.2;342.3;344.3;345.2;346.2;377.3;386.2;391.4;503.3;517.1;550.1;596.4;720.4;730.5;761.2;762.5;781.8;785.3;786.7;787.3;810.5;828.3;924.5;925.4;940.4
25836	53.37	1763.9	1764.9	2	3548.8	1.6393e+06	2	7	4	2	0	25899		25904	784.4	344;785.2
25955	53.53	1176.3	1176.9	3	3548.8	2.50196e+06	2	7	4	2	0	25991	260.1;376.2;450.2;784.4;825.4;999.5;1029.5;1203.6	25997	1203.6	344.1;376.2;390.4;407.2;433.2;518.3;595.1;688.4;762.6;784.4;785.2;955;956.7;997.6;998.8;1204.8
25955	53.53	1176.3	1176.9	3	3548.8	2.50196e+06	2	7	4	2	0	25991		25998	999.5	308.2;312.2;336.1;344.2;345.2;346.3;376.2;486.3;503.2;517.3;534.3;632.6;643.5;646.1;720.6;721.5;730.2;762.4;764.5;780.4;784.4;785.4;786.3;812.5;827.6;836.8;924.4;940.9;957.3;958.8
25955	53.53	1176.3	1176.9	3	3548.8	2.50196e+06	2	7	4	2	0	25991		25999	784.4	344.3;566.1;784.2
25955	53.53	1176.3	1176.9	3	3548.8	2.50196e+06	2	7	4	2	0	25991		26000	825.4	547.9;1533.8
25955	53.53	1176.3	1176.9	3	3548.8	2.50196e+06	2	7	4	2	0	25991		26001	1029.5	374;816.6;856.4;1008
26030	53.64	1763.9	1764.9	2	3548.8	2.4539e+06	2	7	4	2	0	26072	260.1;376.2;406.2;450.2;624.3;1203.6;784.4	26078	1203.6	344.1;376.2;566.3;647.1;673.3;688.3;719.4;727.9;729.2;730.2;761.3;762.6;784.4;785.5;842.4;870.3;924.4;953.5;955.7;995.7;996.8;997.5;998.6;999.2;1202.5;1204.7;1205.3
26030	53.64	1763.9	1764.9	2	3548.8	2.4539e+06	2	7	4	2	0	26072		26079	784.4	312.5;376.2;710.3;723.3;784.5;785.5
26149	53.79	1176.3	1176.6	3	3548.8	9944643	2	7	4	2	0	26189	260.1;376.2;450.2;784.4;999.5;1029.5;1203.6	26193	1203.6	344.2;345.3;376.3;377;386.2;400.2;460.1;530.5;548.5;579;605.2;643.4;674.5;676.1;687.4;719.5;729.4;761.3;762.3;780.7;784.5;785.6;826.4;923.4;955.7;995.8;997.5;998.7;999.6;1204.7;1205.5
26149	53.79	1176.3	1176.6	3	3548.8	9944643	2	7	4	2	0	26189		26194	999.5	312.3;313.1;337.3;344.2;345.3;346.2;368.2;369.1;376.3;377.1;378.1;432.3;560.3;567.1;568;569.1;600.4;633.6;675.5;676.5;677.3;687.3;702.4;704.2;720.5;730.4;761.4;762.5;763.5;784.6;785.6;786.6;810.6;828.5;940.4;956.4;957.2;967.6;1000.8
26149	53.79	1176.3	1176.6	3	3548.8	9944643	2	7	4	2	0	26189		26195	784.4	276;344.2;376.2;446.3;564.6;566.2;579.2;723.3;784.4;785.4
26149	53.79	1176.3	1176.6	3	3548.8	9944643	2	7	4	2	0	26189		26196	1029.5	344.3;858.4;958.1;1013.5;1617.7;1822.8;1840
26265	53.95	1763.9	1764.4	2	3548.8	2147966	2	7	4	2	0	26316	260.1;376.2;450.2;1203.6	26319	1203.6	344.3;372.3;376.4;386.1;450.5;548.1;566.4;610.2;639.2;674.2;705;761.4;763.2;768.4;784.5;845.1;956.8;965.5;997.6;998.7;1204.6;1205.2
26345	54.05	1176.3	1176.6	3	3548.8	10632801	2	7	4	2	0	26383	260.1;376.2;450.2;1203.6;784.4	26387	1203.6	344.3;344.9;376.3;449.4;548.4;578.3;590.4;613.3;622.3;638;642.2;677.3;687.3;688.8;704.3;720.4;729.3;761.5;762.5;779.1;784.8;785.6;924.7;926.5;955.5;956.5;997.6;998.5;999.3;1000.1;1161.7;1203.3;1204.7;1205.4
26345	54.05	1176.3	1176.6	3	3548.8	10632801	2	7	4	2	0	26383		26388	784.4	312;344.2;376.3;611.4;752.4;784.5;785.3
26460	54.21	1763.9	1764.4	2	3548.8	1.26593e+06	2	7	4	2	0	26509	376.2;406.2;784.4;999.5;1203.6	26513	1203.6	345.1;376.3;596.7;642.4;696.4;761.3;784.6;997.9;998.8;1204.6
26460	54.21	1763.9	1764.4	2	3548.8	1.26593e+06	2	7	4	2	0	26509		26514	999.5	344.3;345.3;581.2;649.7;720.7;763.3;784.5;924.5
26460	54.21	1763.9	1764.4	2	3548.8	1.26593e+06	2	7	4	2	0	26509		26515	784.4	376.2;566.2;752.4;784.6;882.6
26536	54.31	1176.3	1176.6	3	3548.8	5.88594e+06	2	7	4	2	0	26575	260.1;376.2;406.2;450.2;464.2;784.4;825.4;999.5;1029.5;1203.6	26579	1203.6	344.3;345.2;372.2;376.3;646.3;658.9;674.4;706.5;729.6;761.4;784.5;785.4;810.4;924.7;955.5;966.5;996.9;997.5;998.7;1000.2;1203.6;1204.7
26536	54.31	1176.3	1176.6	3	3548.8	5.88594e+06	2	7	4	2	0	26575		26580	999.5	294;312.1;313.4;343.9;345.3;372.1;376.2;377;560.3;610.2;676.2;706.2;730.4;761.3;762.5;763.4;784.4;785.5;786.2;828.5;940.6;957.5;1000.5
26536	54.31	1176.3	1176.6	3	3548.8	5.88594e+06	2	7	4	2	0	26575		26581	784.4	312.2;344.2;426.3;784.4
26536	54.31	1176.3	1176.6	3	3548.8	5.88594e+06	2	7	4	2	0	26575		26582	825.4	312.3;375.3;376.1;418.1
26536	54.31	1176.3	1176.6	3	3548.8	5.88594e+06	2	7	4	2	0	26575		26583	1029.5	312;642.5;653.4;955.3;1618.9;1822.9
26688	54.53	1763.9	1763.9	2	3548.8	403649	2	7	4	2	0	26751	260.1;376.2;406.2;1203.6	26754	1203.6	360.4;376.2;780.9;997.7;1204.8
26726	54.58	1176.3	1176.9	3	3548.8	1.87883e+06	2	7	4	2	0	26767	260.1;376.2;406.2;450.2;464.2;651.3;784.4;825.4;1029.5;1203.6;1233.6	26772	1203.6	344.3;376.2;377.2;420.2;550.3;566.5;623.9;629.7;719.4;729.3;761.3;762.5;784.6;785.4;826.1;923.4;956.4;997.7;998.6;1144;1203.8;1204.7
26726	54.58	1176.3	1176.9	3	3548.8	1.87883e+06	2	7	4	2	0	26767		26773	1029.5	344.4;345.2;376.4;563.4;654.3;779.4;784.3;785.5;803.5;814.5;848.4;956.2;996.6;997.4
26726	54.58	1176.3	1176.9	3	3548.8	1.87883e+06	2	7	4	2	0	26767		26774	825.4	250.1;375;407.3;418.4;442.9;580.3;581.6;610.6;719.8;779.5;793.8;794.4
26726	54.58	1176.3	1176.9	3	3548.8	1.87883e+06	2	7	4	2	0	26767		26775	784.4	224.2;279.9;344.1;741.3;750;779.3;784.5;1144.7;1275.9;1565.9
26726	54.58	1176.3	1176.9	3	3548.8	1.87883e+06	2	7	4	2	0	26767		26776	1233.6	374.3;423.4;594.4;608.8;679.5;812.6;814.6;999.4;1016.6;1028.3;1046.5;1234.8;1263.7;1539.9;1569.7;1682.8;1684.7;1828.9;1848.9;1858.8;1874.9
					3578.8 Total	9.46719e+06
24242	51.22	1778.9	1779.9	2	3578.8	451950	2	7	4	1	1	24307	260.1;376.2;406.2;464.2;1203.6	24310	1203.6	604.6;996.5;997.5;998.3
24442	51.49	1778.9	1779.4	2	3578.8	1.35379e+06	2	7	4	1	1	24496	260.1;376.2;406.2;450.2;464.2;638.3;784.4;1203.6;1233.6	24500	1203.6	376.3;686.7;729.4;761.5;784.3;785.6;956;997.6;998.5;999.7;1204.9
24442	51.49	1778.9	1779.4	2	3578.8	1.35379e+06	2	7	4	1	1	24496		24501	1233.6	374.1;406.2;407.6;624.3;759.4;791.5;813.4;858.6;872.7;953.6;985.7;998;1027.6;1028.5;1233.6;1234.7
24442	51.49	1778.9	1779.4	2	3578.8	1.35379e+06	2	7	4	1	1	24496		24502	784.4	295.2;344.1;347.5;374.3;392.6;460.3;760.4;784.3;1386.2
25836	53.37	1778.9	1778.9	2	3578.8	1.65129e+06	2	7	4	1	1	25891	260.1;376.2;406.2;450.2;464.2;784.4;1203.6;1233.6	25896	1203.6	376.1;566.4;578.2;687.6;729.4;761.7;784.5;785.4;859.4;997.6;1204.8
25836	53.37	1778.9	1778.9	2	3578.8	1.65129e+06	2	7	4	1	1	25891		25897	1233.6	376.2;608.3;791.5;807.5;815.3;1027.5;1029.5;1234.6;1235.3;1352.9
25836	53.37	1778.9	1778.9	2	3578.8	1.65129e+06	2	7	4	1	1	25891		25898	784.4	784.5;792.5
					3608.7 Total	2.67855e+06
25319	52.68	1793.9	1796.4	2	3608.7	669637	2	7	4	0	2	25382	376.2;406.2;1203.6;1233.6	25386	1233.6	374.4;406.3;421.4;431.9;432.7;505.3;564.4;625.5;814.8;984.4;1027.6;1028.7;1203.7;1234.7
25319	52.68	1793.9	1796.4	2	3608.7	669637	2	7	4	0	2	25382		25387	1203.6	344.3;548.2;594.2;761.3;784.3;785.7;924.6;997.6;998.7;1161.3
25319	52.68	1793.9	1796.4	2	3608.7	669637	2	7	4	0	2	25382	376.2;406.2;1203.6;1233.6;999.5;1029.5	25388	1029.5	311.2;343.3;374.1;374.9;406.4;426.4;596.6;704.3;790.5;815.6;816.4;954.6;997.8
25319	52.68	1793.9	1796.4	2	3608.7	669637	2	7	4	0	2	25382		25389	999.5	344.2;377.2;387.4;721.6;761.6;762.5;763.4;765.5;940.7;967.9
					3608.8 Total	4.60756e+07
24081	51.01	1793.9	1795.9	2	3608.8	342723	2	7	4	0	2	24155	260.1;406.2;450.2;651.3;1029.5	24158	1029.5	407.2;424.2;760.5;792.5;815.3;998.6
24160	51.12	1793.9	1794.9	2	3608.8	376432	2	7	4	0	2	24225	406.2;450.2;464.2;1233.6	24228	1233.6	374.1;375.4;704.5;953.4;985;1027.6;1028.6;1234.7;1235.8
24362	51.38	1793.9	1794.4	2	3608.8	1.6417e+06	2	7	4	0	2	24408	260.1;406.2;450.2;1233.6	24413	1233.6	372.4;374.1;400.4;406.4;423.8;561.1;631.8;638.2;656.1;704.6;717.4;734.6;749.5;759.4;791.5;792.4;814.5;815.5;953.7;954.4;982.3;995.5;1019.3;1027.6;1028.6;1029.6;1036.7;1045.5;1234.7;1235.4
24680	51.8	1793.9	1794.4	2	3608.8	2.85838e+06	2	7	4	0	2	24721	260.1;406.2;825.4;1029.5;1203.6;1233.6	24727	1233.6	372.3;374.3;406.4;420.5;422.3;433.1;639.1;660.7;749.3;791.4;792.6;814.6;815.5;953.6;985.6;996.1;1026.6;1027.6;1028.7;1158.3;1200.9;1232.7;1233.9;1234.8
24680	51.8	1793.9	1794.4	2	3608.8	2.85838e+06	2	7	4	0	2	24721		24728	1029.5	311;342.1;368.3;374.2;375.3;386.5;406.2;672.1;751.4;789.8;791.5;792.4;814.5;815.4;816.5;923.5;986.7
24680	51.8	1793.9	1794.4	2	3608.8	2.85838e+06	2	7	4	0	2	24721		24729	1203.6	720.3;784.5;955.5
24680	51.8	1793.9	1794.4	2	3608.8	2.85838e+06	2	7	4	0	2	24721		24730	825.4	580.3;793.6;1420.8
24756	51.91	1196.3	1196.9	3	3608.8	16140627	2	7	4	0	2	24794	406.2;450.2;1233.6;1203.6	24799	1233.6	374.1;406;407.2;527.3;578.4;596.2;749.5;750.7;791.6;792.6;814.5;1026.6;1027.6;1028.4;1159.4;1232.9;1234.8
24756	51.91	1196.3	1196.9	3	3608.8	16140627	2	7	4	0	2	24794		24800	1203.6	762.4;997

## Sheet: Table S4 brain OG
Table S4. LC-MS/MS data for assigned adult zebrafish brain non-sulfated O-glycans.
MS1 Scan and Precursor Ion Info							Glycosyl Composition					MS2 Scan and Target Product Ions
MS1 Scan	RT	m/z (monoisotopic)	m/z (triggered)	z	[M+Na]+	Intensity	dHex	Hex	HexNAc	NeuAc	NeuGc	MS2 Scan	MS2 target ions
						1.33783e+08
					534.3 Total	1.45692e+07
5624	21.86	512.3	512.3	1	534.3	309656	0	1	1	0	0	5630	294.2
5698	22.04	512.3	512.3	1	534.3	13871704	0	1	1	0	0	5703	294.2
5765	22.21	512.3	512.3	1	534.3	387802	0	1	1	0	0	5767	294.2;353.2
					691.4 Total	2.01343e+06
6734	24.51	669.4	669.4	1	691.4	281722	0	0	1	1	0	6741	294.2;376.2
6814	24.68	669.4	669.4	1	691.4	691194	0	0	1	1	0	6819	294.2;376.2
6903	24.85	669.4	669.4	1	691.4	688863	0	0	1	1	0	6913	294.2;376.2
6984	25.04	669.4	669.4	1	691.4	351648	0	0	1	1	0	6992	294.2;376.2
					738.4 Total	361961
7630	26.4	716.4	716.4	1	738.4	361961	0	2	1	0	0	7638	432.2;464.2
					779.4 Total	111748
6679	24.39	757.4	757.4	1	779.4	111748	0	1	2	0	0	6685	260.1;294.2;464.2
					895.5 Total	1.9892e+07
8114	27.44	873.5	874.5	1	895.5	74311.7	0	1	1	1	0	8123	280.2;376.2;825.4
8163	27.54	873.5	873.5	1	895.5	67529.5	0	1	1	1	0	8169	280.2;376.2;498.3
8250	27.72	873.5	873.5	1	895.5	1.54673e+06	0	1	1	1	0	8257	280.2;376.2;498.3
8345	27.9	873.5	873.5	1	895.5	6.02492e+06	0	1	1	1	0	8354	280.2;376.2;498.3
8449	28.08	873.5	873.5	1	895.5	3.01047e+06	0	1	1	1	0	8456	280.2;376.2;498.3
8574	28.33	873.5	873.5	1	895.5	228729	0	1	1	1	0	8579	280.2;376.2;498.3
8698	28.57	873.5	873.5	1	895.5	82163.5	0	1	1	1	0	8709	280.2;376.2;498.3
9487	30.14	873.5	873.5	1	895.5	67234.4	0	1	1	1	0	9498	260.1;294.2;376.2
9579	30.32	873.5	873.5	1	895.5	2.17825e+06	0	1	1	1	0	9587	260.1;294.2;376.2;498.3
9673	30.5	873.5	873.5	1	895.5	4193434	0	1	1	1	0	9683	260.1;294.2;376.2;498.3
9769	30.68	873.5	873.5	1	895.5	1.32097e+06	0	1	1	1	0	9777	260.1;294.2;376.2;498.3
9862	30.86	873.5	873.5	1	895.5	119138	0	1	1	1	0	9875	294.2;376.2
9974	31.06	873.5	874.5	1	895.5	55086.3	0	1	1	1	0	9989	260.1;523.3;825.4
9990	31.09	873.5	874.5	1	895.5	61811.4	0	1	1	1	0	10004	260.1;376.2;523.3;825.4
10083	31.26	873.5	873.5	1	895.5	141853	0	1	1	1	0	10094	260.1;280.2;376.2
10175	31.44	873.5	873.5	1	895.5	719343	0	1	1	1	0	10182	260.1;280.2
					925.5 Total	1.60744e+06
8301	27.82	903.5	903.5	1	925.5	157384	0	1	1	0	1	8307	406.2;498.3
8698	28.57	903.5	903.5	1	925.5	298968	0	1	1	0	1	8707	278.2;280.2;406.2;498.3
8792	28.75	903.5	903.5	1	925.5	269510	0	1	1	0	1	8796	260.1;280.2;376.2;406.2;621.3
8874	28.92	903.5	903.5	1	925.5	126145	0	1	1	0	1	8881	376.2;406.2;498.3
9595	30.35	903.5	903.5	1	925.5	336856	0	1	1	0	1	9606	294.2;406.2;498.3
10056	31.21	903.5	903.5	1	925.5	196671	0	1	1	0	1	10067	260.1;376.2;406.2
10154	31.4	903.5	903.5	1	925.5	221902	0	1	1	0	1	10163	294.2;376.2
					936.5 Total	1.76195e+06
7101	25.27	914.5	914.5	1	936.5	730011	0	0	2	1	0	7111	260.1;280.2;376.2
7185	25.45	914.5	914.5	1	936.5	882779	0	0	2	1	0	7194	260.1;280.2;376.2
7268	25.63	914.5	914.5	1	936.5	149164	0	0	2	1	0	7273	260.1;280.2;376.2
					953.5 Total	101688
10640	32.34	931.5	931.5	1	953.5	101688	1	1	2	0	0	10648	294.2;638.3
					983.5 Total	806604
8181	27.58	961.5	961.5	1	983.5	806604	0	2	2	0	0	8189	280.2;432.2;464.2;498.3
					1099.6 Total	107634
11107	33.23	1077.6	1077.6	1	1099.6	107634	0	2	1	1	0	11122	376.2;450.2;464.2;825.4
					1228.6 Total	1.31155e+06
5044	20.62	603.8	603.8	2	1228.6	129368	0	2	3	0	0	5050	376.2
5123	20.8	603.8	603.8	2	1228.6	715713	0	2	3	0	0	5133	280.2;376.2
5200	20.97	603.8	603.8	2	1228.6	324474	0	2	3	0	0	5205	280.2;376.2
9390	29.95	603.8	603.8	2	1228.6	141994	0	2	3	0	0	9398	260.1;280.2;450.2;498.3
					1256.6 Total	5.77427e+07
11599	34.18	617.8	617.8	2	1256.6	50915.6	0	1	1	2	0	11610	280.2;376.2;498.3;639.3
11599	34.18	617.8	617.8	2	1256.6	50915.6	0	0	2	1	0	11610	280.2;376.2;498.3;639.3
11757	34.47	617.8	617.8	2	1256.6	114956	0	1	1	2	0	11776	280.2;376.2;498.3;737.4
11757	34.47	617.8	617.8	2	1256.6	114956	0	0	2	1	0	11776	280.2;376.2;498.3;737.4
11863	34.68	617.8	617.8	2	1256.6	99356.2	0	1	1	2	0	11869	280.2;376.2;498.3;825.4;1016.5
11863	34.68	617.8	617.8	2	1256.6	99356.2	0	0	2	1	0	11869	280.2;376.2;498.3;825.4;1016.5
11977	34.89	617.8	617.8	2	1256.6	80764.6	0	1	1	2	0	11989	376.2;498.3
11977	34.89	617.8	617.8	2	1256.6	80764.6	0	0	2	1	0	11989	376.2;498.3
12058	35.04	1234.7	1234.7	1	1256.6	57294.6	0	1	1	2	0	12076	376.2
12058	35.04	1234.7	1234.7	1	1256.6	57294.6	0	0	2	1	0	12076	376.2
12077	35.07	617.8	617.8	2	1256.6	1.52677e+06	0	1	1	2	0	12092	280.2;376.2
12077	35.07	617.8	617.8	2	1256.6	1.52677e+06	0	0	2	1	0	12092	280.2;376.2
12168	35.23	1234.7	1234.7	1	1256.6	719337	0	1	1	2	0	12178	280.2;376.2
12181	35.26	617.8	617.8	2	1256.6	12960695	0	1	1	2	0	12191	280.2;376.2
12274	35.43	1234.7	1234.7	1	1256.6	1.79112e+06	0	1	1	2	0	12283	280.2;376.2
12281	35.44	617.8	617.8	2	1256.6	24694266	0	1	1	2	0	12295	280.2;376.2
12376	35.61	1234.7	1234.7	1	1256.6	908462	0	1	1	2	0	12384	280.2;376.2
12382	35.62	617.8	617.8	2	1256.6	9599048	0	1	1	2	0	12393	280.2;376.2
12467	35.79	1234.7	1234.7	1	1256.6	131206	0	1	1	2	0	12475	376.2
12472	35.8	617.8	617.8	2	1256.6	1.73853e+06	0	1	1	2	0	12478	280.2;376.2
12562	35.97	617.8	617.8	2	1256.6	392840	0	1	1	2	0	12568	280.2;376.2
12650	36.15	617.8	617.8	2	1256.6	192910	0	1	1	2	0	12660	280.2;294.2;376.2
12751	36.34	617.8	617.8	2	1256.6	211642	0	1	1	2	0	12758	280.2;294.2;376.2
12843	36.52	617.8	617.8	2	1256.6	169227	0	1	1	2	0	12850	280.2;294.2;376.2
12926	36.69	617.8	617.8	2	1256.6	130573	0	1	1	2	0	12932	294.2;376.2
13131	37.12	617.8	617.8	2	1256.6	55269.3	0	1	1	2	0	13145	376.2
13227	37.32	617.8	617.8	2	1256.6	86465.1	0	1	1	2	0	13231	376.2
13322	37.52	617.8	617.8	2	1256.6	101012	0	1	1	2	0	13329	280.2;376.2
					1273.7 Total	339396
12226	35.34	1251.7	1251.7	1	1273.7	339396	1	2	1	1	0	12238	376.2
					1286.6 Total	7.89942e+06
11954	34.85	632.8	632.8	2	1286.6	71059.5	0	1	1	1	1	11971	280.2;376.2;406.2
12058	35.04	632.8	632.8	2	1286.6	436438	0	1	1	1	1	12067	280.2;376.2;406.2
12326	35.52	632.8	632.8	2	1286.6	156765	0	1	1	1	1	12334	260.1;280.2;376.2;406.2
12509	35.87	632.8	632.8	2	1286.6	689834	0	1	1	1	1	12525	280.2;376.2;406.2;621.3;825.4
12535	35.92	1264.7	1264.7	1	1286.6	51885.5	0	1	1	1	1	12549	376.2
12604	36.06	632.8	632.8	2	1286.6	1.63331e+06	0	1	1	1	1	12611	260.1;280.2;376.2;406.2;621.3;825.4
12632	36.11	1264.7	1264.7	1	1286.6	107653	0	1	1	1	1	12645	376.2
12699	36.23	632.8	632.8	2	1286.6	1.76883e+06	0	1	1	1	1	12707	260.1;280.2;376.2;406.2;621.3;825.4
12733	36.31	1264.7	1264.7	1	1286.6	78521.7	0	1	1	1	1	12746	376.2
12789	36.41	632.8	632.8	2	1286.6	805978	0	1	1	1	1	12798	260.1;280.2;376.2;406.2;621.3;825.4
12875	36.58	632.8	632.8	2	1286.6	600224	0	1	1	1	1	12881	260.1;280.2;376.2;406.2;621.3;825.4
12963	36.77	632.8	632.8	2	1286.6	593652	0	1	1	1	1	12970	280.2;376.2;406.2;621.3;825.4
13051	36.94	632.8	632.8	2	1286.6	268592	0	1	1	1	1	13056	280.2;376.2;406.2;432.2;450.2;482.3;621.3;825.4
13128	37.12	632.8	632.8	2	1286.6	72395.7	0	1	1	1	1	13134	280.2;376.2;406.2;432.2;482.3
13266	37.41	632.8	632.8	2	1286.6	57256.3	0	1	1	1	1	13277	280.2;376.2;406.2;825.4
13285	37.45	632.8	632.8	2	1286.6	74960.9	0	1	1	1	1	13298	280.2;376.2;406.2;621.3;825.4
13360	37.59	632.8	632.8	2	1286.6	140434	0	1	1	1	1	13369	280.2;300.1;376.2;406.2;621.3;825.4
13419	37.71	632.8	632.8	2	1286.6	100541	0	1	1	1	1	13428	260.1;280.2;300.1;376.2;406.2;621.3;825.4
13454	37.78	632.8	632.8	2	1286.6	98642.3	0	1	1	1	1	13461	260.1;300.1;376.2;406.2;825.4
13468	37.8	632.8	632.8	2	1286.6	92447.3	0	1	1	1	1	13475	280.2;300.1;376.2;621.3;825.4
					1314.7 Total	1.71849e+06
11175	33.36	646.9	646.9	2	1314.7	299535	1	1	2	1	0	11186	294.2;376.2
11250	33.5	1292.7	1292.7	1	1314.7	179832	1	1	2	1	0	11258	376.2
11267	33.54	646.9	646.9	2	1314.7	717409	1	1	2	1	0	11275	294.2;376.2
11343	33.69	1292.7	1292.7	1	1314.7	141643	1	1	2	1	0	11350	294.2
11356	33.71	646.9	646.9	2	1314.7	380067	1	1	2	1	0	11365	294.2;376.2
					1316.7 Total	147047
13061	36.96	647.8	647.8	2	1316.7	147047	0	1	1	0	2	13067	280.2;376.2;406.2;621.3;825.4
					1344.7 Total	4.2929e+06
10947	32.94	661.9	661.9	2	1344.7	111711	1	1	2	0	1	10961	294.2;406.2;624.3
11050	33.13	661.9	661.9	2	1344.7	441359	1	1	2	0	1	11058	294.2;406.2
11154	33.32	661.9	661.9	2	1344.7	1.39492e+06	1	1	2	0	1	11160	294.2;406.2;624.3
11241	33.49	661.9	661.9	2	1344.7	1.7241e+06	1	1	2	0	1	11247	294.2;406.2
11329	33.66	661.9	661.9	2	1344.7	317324	1	1	2	0	1	11339	294.2;406.2
11530	34.04	661.9	661.9	2	1344.7	79144.7	0	2	2	1	0	11544	294.2;376.2;406.2
11661	34.29	661.9	661.9	2	1344.7	79562.4	0	2	2	1	0	11676	294.2;376.2;432.2;464.2
11834	34.62	661.9	661.9	2	1344.7	144776	0	2	2	1	0	11843	260.1;376.2;432.2;464.2
					1361.7 Total	1.75036e+06
13947	38.76	1339.7	1339.7	1	1361.7	1.75036e+06	1	3	2	0	0	13960	464.2
					1617.8 Total	1.41167e+07
14310	39.5	798.4	798.4	2	1617.8	101439	0	1	1	3	0	14316	280.2;376.2;737.4
14385	39.67	798.4	798.4	2	1617.8	419379	0	1	1	3	0	14394	280.2;376.2
14476	39.84	798.4	798.4	2	1617.8	905414	0	1	1	3	0	14482	280.2;376.2
14566	40.02	798.4	798.4	2	1617.8	1.45089e+06	0	1	1	3	0	14573	280.2;376.2;737.4
14649	40.19	798.4	798.4	2	1617.8	2.48515e+06	0	1	1	3	0	14659	280.2;376.2;737.4
14738	40.37	798.4	798.4	2	1617.8	4.03057e+06	0	1	1	3	0	14741	280.2;376.2;737.4
14819	40.54	798.4	798.4	2	1617.8	2.86128e+06	0	1	1	3	0	14825	280.2;376.2;679.4;737.4
14904	40.71	798.4	798.4	2	1617.8	1.00378e+06	0	1	1	3	0	14912	280.2;376.2;679.4;737.4
14988	40.89	798.4	798.4	2	1617.8	172350	0	1	1	3	0	14996	280.2;376.2;638.3;679.4;737.4
15082	41.07	798.4	798.4	2	1617.8	686482	0	1	1	3	0	15090	294.2;316.2;376.2
					1647.8 Total	2.83173e+06
10017	31.14	813.4	813.4	2	1647.8	52042.4	0	1	1	2	1	10035	260.1;432.2
10122	31.34	813.4	813.4	2	1647.8	182622	0	1	1	2	1	10128	260.1;432.2;464.2
10220	31.52	813.4	813.4	2	1647.8	90335.5	0	1	1	2	1	10232	260.1;432.2
10313	31.71	813.4	813.4	2	1647.8	60305	0	1	1	2	1	10319	260.1;432.2
10408	31.89	813.4	813.4	2	1647.8	59450.2	0	1	1	2	1	10422	260.1;812.4
10735	32.53	813.4	813.4	2	1647.8	52974.5	0	1	1	2	1	10750	260.1;432.2
10880	32.82	813.4	813.4	2	1647.8	219372	0	1	1	2	1	10886	260.1;432.2
11338	33.68	813.4	813.4	2	1647.8	93113	0	1	1	2	1	11345	260.1;432.2
11495	33.98	813.4	813.4	2	1647.8	50912.7	0	1	1	2	1	11512	260.1
12686	36.21	813.4	813.4	2	1647.8	64280.6	0	1	1	2	1	12697	260.1;432.2
12782	36.4	813.4	813.9	2	1647.8	88786	0	1	1	2	1	12792	260.1;432.2
12871	36.58	813.4	813.4	2	1647.8	64063	0	1	1	2	1	12878	260.1;432.2;464.2
13371	37.62	813.4	813.4	2	1647.8	51275.2	0	1	1	2	1	13387	260.1;432.2
13491	37.84	813.4	813.4	2	1647.8	51209	0	1	1	2	1	13511	260.1
13729	38.33	813.4	813.4	2	1647.8	52104.6	0	1	1	2	1	13738	260.1
14802	40.5	813.4	813.4	2	1647.8	150150	0	1	1	2	1	14808	260.1;280.2;376.2;406.2;621.3
14978	40.86	813.4	813.4	2	1647.8	354928	0	1	1	2	1	14981	280.2;376.2;406.2;737.4;767.4
15062	41.03	813.4	813.4	2	1647.8	431631	0	1	1	2	1	15068	280.2;376.2;406.2;464.2;639.3;737.4;767.4
15149	41.2	813.4	813.4	2	1647.8	316543	0	1	1	2	1	15155	260.1;316.2;376.2;406.2;679.4;737.4;767.4
15228	41.38	813.4	813.4	2	1647.8	154578	0	1	1	2	1	15233	280.2;316.2;376.2;679.4
15320	41.55	813.4	813.4	2	1647.8	70081	0	1	1	2	1	15333	316.2;376.2
15402	41.74	813.4	813.4	2	1647.8	68327.9	0	1	1	2	1	15408	260.1;316.2;376.2
15930	42.94	813.4	813.4	2	1647.8	52650.3	0	1	1	2	1	15941	260.1;316.2;376.2
					1722.9 Total	299057
14111	39.09	851	851.5	2	1722.9	52475.4	1	3	2	1	0	14124	376.2
14266	39.41	851	851	2	1722.9	51473.4	1	3	2	1	0	14278	376.2;624.3
14352	39.59	851	851.5	2	1722.9	75263.5	1	3	2	1	0	14361	376.2;624.3
15067	41.04	851	851	2	1722.9	57453.9	1	3	2	1	0	15077	294.2;376.2;498.3
15161	41.23	851	851	2	1722.9	62390.7	1	3	2	1	0	15171	294.2;376.2;498.3

## Sheet: Table S5 intestine OG
Table S5. LC-MS/MS data for assigned adult zebrafish intestine non-sulfated O-glycans.
MS1 Scan and Precursor Ion Info							Glycosyl Composition						MS2 Scan and Target Product Ions
MS1 Scan	RT	m/z (monoisotopic)	m/z (triggered)	z	[M+Na]+	Intensity	dHex	Hex	HexNAc	NeuAc	NeuGc	KDN	MS2 Scan	MS2 target ions
						5470473752
					534.3 Total	7.7274e+07
5978	21.79	512.3	512.3	1	534.3	13662575	0	1	1	0	0	0	6007	294.2
6129	22.02	512.3	512.3	1	534.3	58363412	0	1	1	0	0	0	6163	294.2
6295	22.26	512.3	512.3	1	534.3	5.24806e+06	0	1	1	0	0	0	6323	260.1;294.2
					650.3 Total	100342242
12129	30.93	628.4	628.4	1	650.3	89922280	0	0	1	0	0	1	12164	294.2
12298	31.18	628.4	628.4	1	650.3	10419962	0	0	1	0	0	1	12334	294.2
					691.4 Total	83718776
7730	24.4	669.4	669.4	1	691.4	20514242	0	0	1	1	0	0	7765	294.2;376.2
7891	24.64	669.4	669.4	1	691.4	41037576	0	0	1	1	0	0	7925	294.2;376.2;406.2
8057	24.88	669.4	669.4	1	691.4	22166958	0	0	1	1	0	0	8091	294.2;376.2;406.2
					708.4 Total	11685782
7764	24.45	686.4	686.4	1	708.4	11685782	1	1	1	0	0	0	7798	294.2;376.2;432.2;464.2;498.3
					721.4 Total	12293595
7797	24.5	699.4	699.4	1	721.4	12293595	0	0	1	0	1	0	7831	294.2;406.2
					738.4 Total	14363651
8507	25.55	716.4	716.4	1	738.4	14363651	0	2	1	0	0	0	8541	432.2;464.2
					779.4 Total	130521845
7189	23.6	757.4	757.4	1	779.4	6038941	0	1	2	0	0	0	7224	260.1;294.2;432.2;464.2;498.3
7349	23.83	757.4	757.4	1	779.4	16493392	0	1	2	0	0	0	7383	260.1;294.2;432.2;464.2;498.3
7512	24.08	757.4	757.4	1	779.4	36064784	0	1	2	0	0	0	7545	260.1;294.2;464.2;498.3
7672	24.31	757.4	757.4	1	779.4	27996744	0	1	2	0	0	0	7706	260.1;294.2;464.2;498.3
7990	24.78	757.4	757.4	1	779.4	43927984	0	1	2	0	0	0	8024	260.1;294.2;464.2
					854.4 Total	1.15136e+09
3743	18.46	832.5	833.5	1	854.4	313425	0	1	1	0	0	1	3804	260.1;406.2
3776	18.51	832.5	833.5	1	854.4	1.3142e+06	0	1	1	0	0	1	3814	260.1;406.2
3906	18.7	832.5	832.5	1	854.4	476290	0	1	1	0	0	1	3961	260.1
4004	18.85	832.5	833.5	1	854.4	529791	0	1	1	0	0	1	4052	260.1;334.2;406.2
13081	32.34	832.5	833.5	1	854.4	850522	0	1	1	0	0	1	13128	260.1;278.2;280.2;376.2;432.2;450.2;482.3;498.3;784.4
13141	32.43	832.5	832.5	1	854.4	2.07923e+06	0	1	1	0	0	1	13179	260.1;280.2;376.2;498.3;784.4
13304	32.67	832.5	832.4	1	854.4	792269	0	1	1	0	0	1	13356	260.1;280.2;316.2;376.2;406.2;432.2;450.2;464.2;498.3
13990	33.69	832.5	832.5	1	854.4	1.33828e+06	0	1	1	0	0	1	14035	260.1;280.2;294.2;376.2;432.2;450.2;482.3;498.3;784.4
14782	34.87	832.5	832.5	1	854.4	13491849	0	1	1	0	0	1	14817	280.2;498.3
14950	35.12	832.5	832.5	1	854.4	820761280	0	1	1	0	0	1	14985	280.2;498.3
15116	35.36	832.5	832.5	1	854.4	27903156	0	1	1	0	0	1	15151	260.1;280.2;498.3
15282	35.61	832.5	832.5	1	854.4	18052268	0	1	1	0	0	1	15316	260.1;280.2;498.3
15448	35.85	832.5	832.5	1	854.4	4.23823e+06	0	1	1	0	0	1	15486	260.1;280.2;432.2;498.3
15613	36.1	832.5	832.5	1	854.4	2.82163e+06	0	1	1	0	0	1	15649	260.1;278.2;280.2;294.2;376.2;406.2;450.2;498.3;784.4
15712	36.24	832.5	833.5	1	854.4	3.97863e+06	0	1	1	0	0	1	15748	260.1;278.2;280.2;294.2;376.2;432.2;450.2;464.2;482.3;498.3;784.4
15843	36.44	832.5	832.5	1	854.4	1456345	0	1	1	0	0	1	15881	260.1;280.2;376.2;450.2;464.2;498.3
16008	36.68	832.5	832.5	1	854.4	970425	0	1	1	0	0	1	16049	260.1;278.2;280.2;376.2;432.2;464.2;498.3
16205	36.97	832.5	832.5	1	854.4	1.06093e+06	0	1	1	0	0	1	16243	260.1;280.2;294.2;376.2;498.3
16369	37.22	832.5	832.5	1	854.4	238838768	0	1	1	0	0	1	16403	294.2;498.3
16567	37.51	832.5	832.5	1	854.4	3.9165e+06	0	1	1	0	0	1	16604	260.1;280.2;294.2;376.2;432.2;450.2;464.2;482.3;498.3
16732	37.76	832.5	832.5	1	854.4	1.76675e+06	0	1	1	0	0	1	16770	260.1;280.2;294.2;376.2;432.2;482.3;498.3;504.2
16897	38	832.5	832.5	1	854.4	1004741	0	1	1	0	0	1	16943	260.1;280.2;294.2;376.2;406.2;432.2;450.2;464.2;498.3
17062	38.25	832.5	832.5	1	854.4	734184	0	1	1	0	0	1	17106	260.1;278.2;280.2;294.2;432.2;450.2;498.3;516.3;639.3
17459	38.83	832.5	832.5	1	854.4	563574	0	1	1	0	0	1	17505	260.1;278.2;280.2;294.2;376.2;406.2;432.2;450.2;498.3;505.3;638.3;656.3
17723	39.23	832.5	832.5	1	854.4	776140	0	1	1	0	0	1	17767	260.1;280.2;294.2;376.2;406.2;432.2;450.2;464.2;498.3;656.3;737.4;767.4
17888	39.47	832.5	832.5	1	854.4	427050	0	1	1	0	0	1	17945	260.1;280.2;294.2;376.2;406.2;432.2;498.3;516.3;656.3;737.4;767.4;784.4
19440	41.78	832.5	832.5	1	854.4	254324	0	1	1	0	0	1	19498	260.1;280.2;376.2;432.2;450.2;498.3;656.4
19836	42.37	832.5	833.5	1	854.4	293462	0	1	1	0	0	1	19891	260.1;280.2;294.2;376.2;432.2;450.2;464.2;498.3
19869	42.42	832.5	833.5	1	854.4	351559	0	1	1	0	0	1	19921	260.1;280.2;294.2;376.2;406.2;432.2;450.2;464.2;498.3;656.4;784.4
					895.5 Total	1439774636
3711	18.42	873.5	873.5	1	895.5	628614	0	1	1	1	0	0	3752	260.1;376.2
9690	27.32	873.5	873.5	1	895.5	1.74221e+06	0	1	1	1	0	0	9732	260.1;280.2;376.2;498.3
9853	27.56	873.5	873.5	1	895.5	101187264	0	1	1	1	0	0	9889	280.2;376.2;498.3
10021	27.81	873.5	873.5	1	895.5	151612944	0	1	1	1	0	0	10056	260.1;280.2;376.2;498.3
10183	28.05	873.5	873.5	1	895.5	27652524	0	1	1	1	0	0	10216	260.1;280.2;376.2;498.3;825.4
10342	28.28	873.5	873.5	1	895.5	3.26144e+06	0	1	1	1	0	0	10382	260.1;280.2;320.2;376.2;498.3;621.3;825.4
10507	28.53	873.5	873.5	1	895.5	2.50225e+06	0	1	1	1	0	0	10547	260.1;280.2;376.2;406.2;498.3;621.3;825.4
10672	28.77	873.5	873.5	1	895.5	940005	0	1	1	1	0	0	10712	260.1;280.2;376.2;406.2;432.2;450.2;464.2;498.3;621.3;825.4
11122	29.44	873.5	873.5	1	895.5	351706	0	1	1	1	0	0	11177	260.1;280.2;294.2;316.2;376.2;406.2;432.2;450.2;498.3;678.3;825.4;842.4;843.4
11287	29.68	873.5	874.5	1	895.5	516546	0	1	1	1	0	0	11330	260.1;278.2;280.2;376.2;406.2;432.2;450.2;464.2;498.3;678.3;825.4
11314	29.72	873.5	874.5	1	895.5	727377	0	1	1	1	0	0	11364	260.1;376.2;406.2;432.2;450.2;464.2;498.3;825.4
11411	29.87	873.5	873.5	1	895.5	903134	0	1	1	1	0	0	11462	260.1;280.2;294.2;376.2;498.3
11573	30.11	873.5	873.5	1	895.5	88886416	0	1	1	1	0	0	11607	260.1;280.2;294.2;376.2;498.3
11734	30.34	873.5	873.5	1	895.5	121623088	0	1	1	1	0	0	11769	260.1;294.2;376.2;498.3
11897	30.59	873.5	873.5	1	895.5	8694579	0	1	1	1	0	0	11932	260.1;280.2;294.2;376.2;498.3;825.4
12129	30.93	873.5	874.5	1	895.5	75597400	0	1	1	1	0	0	12165	260.1;280.2;825.4
12129	30.93	873.5	874.5	1	895.5	75597400	0	0	2	0	0	1	12165	260.1;280.2;825.4
12163	30.98	873.5	873.5	1	895.5	277534400	0	0	2	0	0	1	12198	260.1;280.2
12330	31.23	873.5	873.5	1	895.5	455133024	0	0	2	0	0	1	12365	260.1;280.2
12498	31.47	873.5	873.5	1	895.5	20015372	0	0	2	0	0	1	12527	260.1;280.2
12660	31.71	873.5	873.5	1	895.5	7.35603e+06	0	0	2	0	0	1	12696	260.1;280.2;376.2
12819	31.95	873.5	873.5	1	895.5	3.39462e+06	0	0	2	0	0	1	12857	260.1;280.2
12915	32.09	873.5	874.5	1	895.5	8677628	0	0	2	0	0	1	12953	260.1;280.2;523.3;825.4
13048	32.29	873.5	873.5	1	895.5	2.19658e+06	0	0	2	0	0	1	13089	260.1;280.2;376.2;406.2;432.2;450.2
13204	32.52	873.5	873.5	1	895.5	1.83842e+06	0	0	2	0	0	1	13246	260.1;280.2;376.2
13403	32.81	873.5	873.5	1	895.5	1203668	0	0	2	0	0	1	13450	260.1;280.2;376.2;406.2;432.2
					925.5 Total	3.85337e+08
9853	27.56	903.5	903.5	1	925.5	177876848	0	1	1	0	1	0	9888	280.2;406.2;498.3
10342	28.28	903.5	903.5	1	925.5	9983557	0	1	1	0	1	0	10377	260.1;278.2;280.2;376.2;406.2;498.3;621.3;651.3
10507	28.53	903.5	903.5	1	925.5	13473876	0	1	1	0	1	0	10541	260.1;278.2;280.2;376.2;406.2;498.3;621.3;651.3
11507	30.01	903.5	903.5	1	925.5	12693291	0	1	1	0	1	0	11541	294.2;406.2;498.3
11670	30.25	903.5	903.5	1	925.5	12281638	0	1	1	0	1	0	11704	260.1;280.2;294.2;376.2;406.2;432.2;450.2;498.3;638.3
12163	30.98	903.5	903.5	1	925.5	6472995	0	1	1	0	1	0	12202	260.1;280.2;294.2;376.2;406.2
12330	31.23	903.5	903.5	1	925.5	5267797	0	1	1	0	1	0	12371	260.1;280.2;294.2;376.2;406.2;432.2;450.2;464.2;498.3
12498	31.47	903.5	903.5	1	925.5	8.16764e+06	0	1	1	0	1	0	12528	260.1;280.2;294.2;376.2
12660	31.71	903.5	903.5	1	925.5	33340134	0	1	1	0	1	0	12694	260.1;280.2
12819	31.95	903.5	903.5	1	925.5	50714872	0	1	1	0	1	0	12849	260.1;280.2
12981	32.19	903.5	903.5	1	925.5	30032970	0	1	1	0	1	0	13015	260.1;280.2
13141	32.43	903.5	903.5	1	925.5	8061239	0	1	1	0	1	0	13172	260.1;278.2;280.2;294.2;376.2
13304	32.67	903.5	903.5	1	925.5	8924657	0	1	1	0	1	0	13338	260.1;278.2;280.2
13629	33.16	903.5	903.5	1	925.5	8045506	0	1	1	0	1	0	13667	260.1;280.2;842.4
					936.5 Total	130701846
8157	25.03	914.5	914.5	1	936.5	36452724	0	0	2	1	0	0	8191	260.1;280.2;376.2
8320	25.27	914.5	914.5	1	936.5	85161032	0	0	2	1	0	0	8352	260.1;280.2;376.2
8474	25.5	914.5	914.5	1	936.5	9088090	0	0	2	1	0	0	8508	260.1;280.2;376.2
					953.5 Total	7.10646e+07
9439	26.94	931.5	931.5	1	953.5	3648161	1	1	2	0	0	0	9476	260.1;294.2;638.3
9602	27.19	931.5	931.5	1	953.5	1.94193e+06	1	1	2	0	0	0	9642	260.1;280.2;294.2;432.2;464.2;498.3;638.3
9756	27.42	931.5	931.5	1	953.5	7.56739e+06	1	1	2	0	0	0	9792	260.1;280.2;498.3;638.3
9921	27.66	931.5	931.5	1	953.5	771971	1	1	2	0	0	0	9963	260.1;280.2;376.2;406.2;432.2;450.2;464.2;498.3;638.3
9921	27.66	931.5	934.5	1	953.5	263312	1	1	2	0	0	0	9986	260.1;280.2;376.2;406.2;432.2;450.2;464.2;638.3;847.4;935.5
10441	28.43	931.5	931.5	1	953.5	4702196	1	1	2	0	0	0	10477	260.1;294.2;432.2;450.2;464.2;498.3;638.3
10606	28.67	931.5	931.5	1	953.5	9423538	1	1	2	0	0	0	10640	260.1;294.2;432.2;450.2;498.3;638.3
12063	30.83	931.5	931.5	1	953.5	4418928	1	1	2	0	0	0	12102	260.1;294.2;498.3;638.3
12330	31.23	931.5	931.5	1	953.5	803671	1	1	2	0	0	0	12379	260.1;280.2;294.2;376.2;432.2;450.2;464.2;498.3;638.3
12498	31.47	931.5	931.5	1	953.5	3.02166e+06	1	1	2	0	0	0	12533	260.1;294.2;432.2;450.2;464.2;498.3;638.3
12660	31.71	931.5	931.5	1	953.5	6.74546e+06	1	1	2	0	0	0	12697	260.1;294.2;432.2;450.2;498.3;638.3
12819	31.95	931.5	931.5	1	953.5	9322863	1	1	2	0	0	0	12851	260.1;294.2;432.2;498.3;638.3
12981	32.19	931.5	931.5	1	953.5	11779819	1	1	2	0	0	0	13017	260.1;294.2;432.2;498.3;638.3
13141	32.43	931.5	931.5	1	953.5	6653698	1	1	2	0	0	0	13173	260.1;294.2;432.2;450.2;498.3;638.3
					983.5 Total	220319113
9439	26.94	961.5	961.5	1	983.5	1.09697e+06	0	2	2	0	0	0	9480	260.1;432.2;450.2;464.2
9602	27.19	961.5	961.5	1	983.5	18433664	0	2	2	0	0	0	9636	280.2;432.2;464.2;498.3
9756	27.42	961.5	961.5	1	983.5	149947920	0	2	2	0	0	0	9790	280.2;432.2;464.2;498.3
9921	27.66	961.5	961.5	1	983.5	3899641	0	2	2	0	0	0	9959	260.1;280.2;432.2;464.2;498.3
10088	27.91	961.5	961.5	1	983.5	3.30515e+06	0	2	2	0	0	0	10125	260.1;280.2;294.2;432.2;450.2;464.2;498.3
10249	28.14	961.5	961.5	1	983.5	1.41145e+06	0	2	2	0	0	0	10285	260.1;280.2;294.2;432.2;450.2;464.2;498.3
10309	28.23	961.5	961.5	1	983.5	1.00151e+06	0	2	2	0	0	0	10356	260.1;280.2;294.2;432.2;450.2;464.2;498.3;638.3
10408	28.38	961.5	961.5	1	983.5	1280869	0	2	2	0	0	0	10449	260.1;280.2;294.2;432.2;464.2;498.3
10408	28.38	961.5	964.5	1	983.5	151393	0	2	2	0	0	0	10467	260.1;280.2;294.2;376.2;406.2;432.2;464.2;651.3;842.4
10573	28.63	961.5	961.5	1	983.5	6.80635e+06	0	2	2	0	0	0	10608	260.1;280.2;294.2;432.2;464.2;498.3
10735	28.87	961.5	961.5	1	983.5	11431744	0	2	2	0	0	0	10769	260.1;294.2;432.2;450.2;464.2;498.3
10890	29.1	961.5	961.5	1	983.5	10926744	0	2	2	0	0	0	10924	260.1;294.2;432.2;450.2;464.2;498.3
11055	29.34	961.5	961.5	1	983.5	3861967	0	2	2	0	0	0	11091	260.1;294.2;432.2;450.2;464.2;498.3;638.3;842.4
11223	29.59	961.5	961.5	1	983.5	613724	0	2	2	0	0	0	11278	260.1;294.2;432.2;450.2;464.2;498.3;638.3;842.4
11411	29.87	961.5	961.5	1	983.5	634434	0	2	2	0	0	0	11464	260.1;280.2;294.2;376.2;406.2;432.2;450.2;464.2;498.3;638.3
13081	32.34	961.5	961.5	1	983.5	311056	0	2	2	0	0	0	13135	260.1;280.2;376.2;406.2;432.2;450.2;464.2;498.3;638.3
13237	32.57	961.5	964.5	1	983.5	396394	0	2	2	0	0	0	13290	260.1;280.2;334.2;376.2;432.2;450.2;464.2;505.3;638.3;656.3
13270	32.62	961.5	961.5	1	983.5	738459	0	2	2	0	0	0	13320	260.1;280.2;294.2;376.2;406.2;432.2;450.2;464.2;498.3;638.3
13470	32.91	961.5	961.5	1	983.5	1.12139e+06	0	2	2	0	0	0	13518	260.1;280.2;294.2;376.2;406.2;432.2;450.2;464.2;498.3;638.3
13629	33.16	961.5	961.5	1	983.5	864444	0	2	2	0	0	0	13686	260.1;294.2;376.2;406.2;432.2;450.2;464.2;498.3;638.3;842.4;843.4
13761	33.36	961.5	964.5	1	983.5	259151	0	2	2	0	0	0	13822	260.1;280.2;294.2;320.2;334.2;376.2;406.2;432.2;450.2;638.3;825.4;842.4;843.4
13824	33.45	961.5	961.5	1	983.5	944918	0	2	2	0	0	0	13871	260.1;280.2;294.2;376.2;432.2;450.2;464.2;498.3;505.3;638.3;842.4;843.4
13990	33.69	961.5	961.5	1	983.5	879760	0	2	2	0	0	0	14041	260.1;280.2;294.2;376.2;406.2;432.2;450.2;464.2;498.3;624.3;638.3
					1099.6 Total	8.6814e+07
11670	30.25	1077.6	1077.6	1	1099.6	5407148	0	1	2	0	0	1	11707	260.1;406.2
15282	35.61	1077.6	1077.6	1	1099.6	7033102	0	1	2	0	0	1	15318	260.1;280.2;464.2
15448	35.85	1077.6	1077.6	1	1099.6	15816212	0	1	2	0	0	1	15482	260.1;280.2;464.2
15481	35.9	539.3	539.3	2	1099.6	6.92595e+06	0	1	2	0	0	1	15517	260.1;280.2;464.2
15613	36.1	1077.6	1077.6	1	1099.6	18381412	0	1	2	0	0	1	15647	260.1;280.2;464.2
15646	36.15	539.3	539.3	2	1099.6	6.39484e+06	0	1	2	0	0	1	15683	260.1;280.2;464.2
15778	36.34	1077.6	1077.6	1	1099.6	7.28908e+06	0	1	2	0	0	1	15812	260.1;280.2;464.2
16106	36.83	1077.6	1077.6	1	1099.6	11523984	0	1	2	0	0	1	16140	260.1;280.2;294.2;432.2;450.2;464.2;784.4
16270	37.07	1077.6	1077.6	1	1099.6	8042302	0	1	2	0	0	1	16305	260.1;278.2;280.2;294.2;432.2;450.2;464.2;784.4
					1129.6 Total	12097609
12726	31.81	1107.6	1107.6	1	1129.6	6238486	0	2	1	0	1	0	12759	260.1;464.2;624.3;842.4
13048	32.29	1107.6	1107.6	1	1129.6	5859123	0	2	1	0	1	0	13083	260.1;376.2;432.2;450.2;464.2;624.3;638.3;842.4
					1170.6 Total	33298302
10702	28.82	574.8	574.8	2	1170.6	5165947	0	1	2	0	1	0	10738	260.1;280.2;406.2;464.2
10857	29.05	574.8	574.8	2	1170.6	10593904	0	1	2	0	1	0	10893	260.1;280.2;406.2;464.2
11022	29.29	574.8	574.8	2	1170.6	11658584	0	1	2	0	1	0	11057	260.1;280.2;294.2;406.2;432.2;464.2
11189	29.54	574.8	574.8	2	1170.6	5879867	0	1	2	0	1	0	11230	260.1;280.2;294.2;406.2;464.2
					1174.6 Total	1.30846e+07
23328	47.56	1152.6	1152.6	1	1174.6	528317	0	1	1	0	0	2	23383	260.1;280.2;376.2;432.2;450.2;464.2
23625	48	1152.6	1152.6	1	1174.6	366751	0	1	1	0	0	2	23671	260.1;280.2;376.2;432.2;450.2;464.2
23790	48.25	1152.6	1152.6	1	1174.6	290776	0	1	1	0	0	2	23843	260.1;294.2;376.2;406.2;432.2;450.2;464.2
24780	49.72	1152.6	1152.6	1	1174.6	5.75051e+06	0	1	1	0	0	2	24814	260.1;280.2;432.2;498.3
24945	49.96	1152.6	1152.6	1	1174.6	2.1709e+06	0	1	1	0	0	2	24980	260.1;280.2
25277	50.45	1152.6	1152.6	1	1174.6	2.71149e+06	0	1	1	0	0	2	25311	260.1;280.2;376.2;432.2;450.2;464.2;498.3
25442	50.7	1152.6	1152.6	1	1174.6	859820	0	1	1	0	0	2	25485	260.1;280.2;376.2;432.2;450.2;464.2
25904	51.39	1152.6	1152.6	1	1174.6	405994	0	1	1	0	0	2	25952	260.1;280.2;376.2;432.2;450.2;464.2;825.4
					1215.6 Total	1.099e+07
21749	45.21	1193.6	1194.6	1	1215.6	4.16181e+06	0	1	1	1	0	1	21783	260.1;376.2;432.2;464.2;523.3
21849	45.35	1193.6	1194.6	1	1215.6	681209	0	1	1	1	0	1	21913	260.1;280.2
22047	45.65	1193.6	1193.6	1	1215.6	6.147e+06	0	1	1	1	0	1	22085	260.1;280.2
					1228.6 Total	89340111
5250	20.71	603.8	603.8	2	1228.6	56292784	0	2	3	0	0	0	5272	280.2;376.2
5250	20.71	1206.7	1206.7	1	1228.6	16833146	0	2	3	0	0	0	5276	280.2;316.2;376.2
5389	20.92	603.8	603.8	2	1228.6	9856291	0	2	3	0	0	0	5414	280.2;376.2
11287	29.68	603.8	603.8	2	1228.6	6357890	0	2	3	0	0	0	11318	260.1;280.2;376.2;450.2;464.2;498.3
					1256.6 Total	4.88804e+08
14452	34.38	617.8	617.8	2	1256.6	1.57408e+06	0	1	1	2	0	0	14491	260.1;280.2;376.2;498.3;737.4
14683	34.72	1234.7	1235.7	1	1256.6	1.17546e+06	0	1	1	2	0	0	14728	260.1;280.2;376.2
14716	34.77	617.8	617.8	2	1256.6	5.81943e+06	0	1	1	2	0	0	14751	280.2;376.2
14716	34.77	1234.7	1234.7	1	1256.6	1.21466e+06	0	1	1	2	0	0	14763	280.2;376.2
14883	35.02	617.8	617.8	2	1256.6	101591376	0	1	1	2	0	0	14917	280.2;376.2
14883	35.02	1234.7	1234.7	1	1256.6	29102858	0	1	1	2	0	0	14918	280.2;376.2
15049	35.26	617.8	617.8	2	1256.6	230943120	0	1	1	2	0	0	15083	280.2;376.2
15049	35.26	1234.7	1234.7	1	1256.6	58774452	0	1	1	2	0	0	15084	280.2;376.2
15216	35.51	617.8	617.8	2	1256.6	39110448	0	1	1	2	0	0	15250	280.2;376.2
15216	35.51	1234.7	1234.7	1	1256.6	10038980	0	1	1	2	0	0	15252	280.2;376.2
15381	35.75	617.8	617.8	2	1256.6	3.5365e+06	0	1	1	2	0	0	15418	280.2;376.2
15381	35.75	1234.7	1234.7	1	1256.6	916026	0	1	1	2	0	0	15433	260.1;376.2;464.2;737.4;1233.6
15547	36	617.8	617.8	2	1256.6	1.68938e+06	0	1	1	2	0	0	15586	280.2;294.2;376.2
15646	36.15	1234.7	1234.7	1	1256.6	510302	0	1	1	2	0	0	15704	260.1;280.2;376.2;406.2;432.2;464.2;498.3;737.4
15712	36.24	617.8	617.8	2	1256.6	1.60041e+06	0	1	1	2	0	0	15752	260.1;280.2;294.2;376.2
15843	36.44	1234.7	1235.7	1	1256.6	542572	0	1	1	2	0	0	15892	260.1;280.2;376.2;432.2;450.2;464.2;737.4
15876	36.49	1234.7	1235.7	1	1256.6	408192	0	1	1	2	0	0	15932	260.1;376.2;432.2;450.2;464.2
16073	36.78	1234.7	1235.7	1	1256.6	255779	0	1	1	2	0	0	16138	376.2;406.2;432.2;450.2;464.2
					1286.6 Total	1.69055e+08
8124	24.98	632.8	632.8	2	1286.6	244502	0	1	1	1	1	0	8185	260.1;280.2;294.2;376.2;406.2
9472	26.99	1264.7	1264.7	1	1286.6	754833	0	1	1	1	1	0	9523	376.2;624.3;999.5
9505	27.04	632.8	632.8	2	1286.6	4.55919e+06	0	1	1	1	1	0	9541	376.2
9635	27.23	1264.7	1264.7	1	1286.6	4166189	0	1	1	1	1	0	9666	376.2;464.2;999.5
9665	27.28	632.8	632.8	2	1286.6	3.65869e+06	0	1	1	1	1	0	9695	260.1;376.2
9789	27.46	1264.7	1264.7	1	1286.6	1.72843e+06	0	1	1	1	1	0	9825	376.2;999.5
9822	27.51	632.8	632.8	2	1286.6	1.652e+06	0	1	1	1	1	0	9865	260.1;376.2
9954	27.71	1264.7	1264.7	1	1286.6	919221	0	1	1	1	1	0	9999	260.1;376.2;999.5
10021	27.81	632.8	632.8	2	1286.6	806229	0	1	1	1	1	0	10067	260.1;376.2;504.2;624.3
10121	27.95	1264.7	1264.7	1	1286.6	513273	0	1	1	1	1	0	10175	260.1;376.2;432.2;464.3;825.4
10183	28.05	632.8	632.8	2	1286.6	571138	0	1	1	1	1	0	10241	260.1;376.2;406.2;450.2;669.3
14452	34.38	1264.7	1265.7	1	1286.6	399730	0	1	1	1	1	0	14506	260.1;280.2;376.2;406.2;432.2;450.2;464.2
14584	34.57	632.8	632.8	2	1286.6	2.6154e+06	0	1	1	1	1	0	14620	280.2;376.2;406.2
14584	34.57	1264.7	1265.7	1	1286.6	494770	0	1	1	1	1	0	14637	260.1;280.2;376.2;406.2;432.2;464.2
14749	34.82	632.8	632.8	2	1286.6	36532972	0	1	1	1	1	0	14784	280.2;376.2;406.2
14749	34.82	1264.7	1264.7	1	1286.6	7.05398e+06	0	1	1	1	1	0	14786	280.2;376.2;406.2
14916	35.07	632.8	632.8	2	1286.6	13070943	0	1	1	1	1	0	14952	280.2;376.2;406.2
14916	35.07	1264.7	1264.7	1	1286.6	2.72098e+06	0	1	1	1	1	0	14953	260.1;280.2;376.2;406.2
15082	35.31	632.8	632.8	2	1286.6	4911378	0	1	1	1	1	0	15121	260.1;280.2;376.2;406.2
15082	35.31	1264.7	1264.7	1	1286.6	1.12299e+06	0	1	1	1	1	0	15127	260.1;376.2;406.2;464.2
15249	35.56	632.8	632.8	2	1286.6	6.56649e+06	0	1	1	1	1	0	15285	280.2;376.2;406.2;621.3;825.4
15249	35.56	1264.7	1264.7	1	1286.6	1.64589e+06	0	1	1	1	1	0	15290	260.1;280.2;376.2;406.2;464.2;621.3
15414	35.8	632.8	632.8	2	1286.6	19179736	0	1	1	1	1	0	15449	260.1;280.2;376.2;406.2;621.3;825.4
15414	35.8	1264.7	1264.7	1	1286.6	3.94103e+06	0	1	1	1	1	0	15451	260.1;280.2;376.2;406.2;621.3
15580	36.05	632.8	632.8	2	1286.6	18220282	0	1	1	1	1	0	15614	260.1;280.2;376.2;406.2;621.3;825.4
15580	36.05	1264.7	1264.7	1	1286.6	4145645	0	1	1	1	1	0	15615	260.1;280.2;376.2;406.2;464.2;621.3
15745	36.29	632.8	632.8	2	1286.6	6.02171e+06	0	1	1	1	1	0	15779	260.1;280.2;376.2;406.2;621.3;825.4
15745	36.29	1264.7	1265.7	1	1286.6	1.54469e+06	0	1	1	1	1	0	15784	260.1;280.2;376.2;406.2;432.2;450.2;464.2;523.3;621.3;679.4
15909	36.54	632.8	632.8	2	1286.6	5.05763e+06	0	1	1	1	1	0	15944	260.1;280.2;376.2;406.2;432.2;450.2;621.3;825.4
15909	36.54	1264.7	1264.7	1	1286.6	1.10814e+06	0	1	1	1	1	0	15952	260.1;280.2;376.2;406.2;432.2;450.2;464.2;621.3;825.4
16073	36.78	632.8	632.8	2	1286.6	1.70465e+06	0	1	1	1	1	0	16115	260.1;280.2;376.2;406.2;432.2;450.2;482.3;825.4
16073	36.78	1264.7	1264.7	1	1286.6	419141	0	1	1	1	1	0	16129	260.1;280.2;376.2;406.2;432.2;450.2;464.2;825.4
16238	37.02	1264.7	1264.7	1	1286.6	191451	0	1	1	1	1	0	16301	260.1;376.2;406.2;432.2;450.2
16435	37.32	632.8	632.8	2	1286.6	1.74056e+06	0	1	1	1	1	0	16473	260.1;280.2;376.2;406.2;621.3;825.4
16468	37.36	1264.7	1264.7	1	1286.6	781567	0	1	1	1	1	0	16516	260.1;280.2;300.1;376.2;406.2;432.2;464.2;825.4
16600	37.56	632.8	632.8	2	1286.6	3685690	0	1	1	1	1	0	16636	260.1;280.2;376.2
16633	37.61	1264.7	1264.7	1	1286.6	3.07788e+06	0	1	1	1	1	0	16669	260.1;280.2;376.2
16798	37.85	1264.7	1264.7	1	1286.6	210034	0	1	1	1	1	0	16856	260.1;376.2;432.2;450.2;464.2
17194	38.44	1264.7	1267.7	1	1286.6	238634	0	1	1	1	1	0	17258	260.1;280.2;406.2;432.2;450.2;464.2;784.4
17227	38.49	1264.7	1264.7	1	1286.6	362862	0	1	1	1	1	0	17287	260.1;280.2;376.2;406.2;432.2;450.2;464.2
17326	38.64	1264.7	1265.7	1	1286.6	381386	0	1	1	1	1	0	17387	260.1;280.2;376.2;406.2;432.2;450.2;464.2;1233.6
17393	38.74	1264.7	1265.7	1	1286.6	333116	0	1	1	1	1	0	17452	260.1;280.2;376.2;406.2;432.2;450.2;464.2;1029.5;1233.6
					1303.7 Total	5430785
18944	41.05	1281.7	1281.7	1	1303.7	5430785	0	2	2	0	0	1	18980	280.2;432.2;464.2
					1314.7 Total	1.13982e+08
13237	32.57	1292.7	1291.7	1	1314.7	257218	1	1	2	1	0	0	13301	260.1;432.2
13370	32.76	1292.7	1292.7	1	1314.7	288241	1	1	2	1	0	0	13426	260.1;294.2;376.2;432.2;999.5
13403	32.81	646.9	646.9	2	1314.7	1.90973e+06	1	1	2	1	0	0	13448	260.1;294.2;376.2;624.3
13530	33.01	1292.7	1292.7	1	1314.7	8343005	1	1	2	1	0	0	13565	294.2;376.2;624.3;999.5
13563	33.06	646.9	646.9	2	1314.7	16128871	1	1	2	1	0	0	13597	294.2;376.2;624.3
13695	33.26	1292.7	1292.7	1	1314.7	39582236	1	1	2	1	0	0	13729	294.2;376.2;624.3;999.5
13728	33.31	646.9	646.9	2	1314.7	28249596	1	1	2	1	0	0	13762	294.2;376.2
13857	33.5	1292.7	1292.7	1	1314.7	11192932	1	1	2	1	0	0	13893	294.2;376.2;624.3;999.5
13891	33.55	646.9	646.9	2	1314.7	5.35689e+06	1	1	2	1	0	0	13925	260.1;280.2;294.2;376.2
13891	33.55	1292.7	1295.7	1	1314.7	438291	1	1	2	1	0	0	13942	260.1;280.2;406.2;432.2;450.2;498.3
14023	33.74	1292.7	1292.7	1	1314.7	678671	1	1	2	1	0	0	14074	260.1;376.2;464.2;638.3;999.5
14056	33.79	646.9	646.9	2	1314.7	1.55593e+06	1	1	2	1	0	0	14095	260.1;280.2;294.2;376.2;406.2;450.2;638.3
					1316.7 Total	3.16285e+07
9439	26.94	647.8	647.8	2	1316.7	15357288	0	1	1	0	2	0	9473	406.2
9538	27.09	1294.7	1294.7	1	1316.7	7.35131e+06	0	1	1	0	2	0	9573	406.2;624.3;1029.5
9602	27.19	647.8	647.8	2	1316.7	8919882	0	1	1	0	2	0	9637	260.1;376.2;406.2
					1344.7 Total	2.78527e+08
11931	30.64	661.9	661.9	2	1344.7	1.39435e+06	1	1	2	0	1	0	11975	260.1;406.2;450.2;464.3
13141	32.43	661.9	663.4	2	1344.7	682893	1	1	2	0	1	0	13189	260.1;280.2;294.2;376.2;406.2;416.2;432.2;450.2;624.3
13204	32.52	1322.7	1325.7	1	1344.7	285773	1	1	2	0	1	0	13264	260.1;432.2;450.2;825.4;842.4;843.4
13237	32.57	1322.7	1324.7	1	1344.7	259246	1	1	2	0	1	0	13300	280.2;294.2;406.2;432.2;464.2;624.3;842.4;843.4
13270	32.62	661.9	661.9	2	1344.7	2.12405e+06	1	1	2	0	1	0	13309	260.1;294.2;406.2;624.3
13270	32.62	1322.7	1322.7	1	1344.7	569733	1	1	2	0	1	0	13321	260.1;294.2;406.2;624.3;1029.5
13436	32.86	661.9	661.9	2	1344.7	31343194	1	1	2	0	1	0	13471	294.2;406.2;624.3
13436	32.86	1322.7	1322.7	1	1344.7	9934826	1	1	2	0	1	0	13472	294.2;406.2;624.3;1029.5
13596	33.11	661.9	661.9	2	1344.7	81415424	1	1	2	0	1	0	13630	294.2;406.2
13596	33.11	1322.7	1322.7	1	1344.7	53712316	1	1	2	0	1	0	13631	294.2;406.2;624.3;1029.5
13761	33.36	661.9	661.9	2	1344.7	13651716	1	1	2	0	1	0	13796	260.1;280.2;294.2;376.2;406.2;450.2
13790	33.4	1322.7	1322.7	1	1344.7	5.87359e+06	1	1	2	0	1	0	13831	260.1;294.2;376.2;406.2;464.2;624.3;638.3;1029.5;1070.6
13891	33.55	1322.7	1325.7	1	1344.7	304167	1	1	2	0	1	0	13948	260.1;406.2;432.2;450.2;464.2;825.4;842.4
13924	33.6	661.9	661.9	2	1344.7	6652213	1	1	2	0	1	0	13962	260.1;280.2;294.2;376.2;406.2;432.2;450.2;464.2;638.3
13957	33.64	1322.7	1322.7	1	1344.7	1.95663e+06	1	1	2	0	1	0	13995	280.2;294.2;376.2;406.2;432.2;464.2;638.3;1029.5
14089	33.84	661.9	661.9	2	1344.7	10458062	1	1	2	0	1	0	14123	260.1;280.2;294.2;376.2;406.2;432.2;450.2;464.2;1070.5
14122	33.89	1322.7	1322.7	1	1344.7	3.62439e+06	1	1	2	0	1	0	14158	260.1;294.2;376.2;406.2;432.2;464.2;624.3;999.5;1029.5;1070.6
14256	34.09	661.9	662.4	2	1344.7	8967782	0	2	2	1	0	0	14291	260.1;280.2;294.2;376.2;406.2;432.2;450.2;464.2;825.4
14289	34.14	1322.7	1322.7	1	1344.7	2.71716e+06	0	2	2	1	0	0	14327	260.1;280.2;376.2;432.2;464.2
14419	34.33	661.9	661.9	2	1344.7	13624133	0	2	2	1	0	0	14453	260.1;280.2;294.2;376.2;432.2;464.2;825.4
14452	34.38	1322.7	1322.7	1	1344.7	3.38406e+06	0	2	2	1	0	0	14486	294.2;376.2;432.2;464.2;1029.5
14485	34.43	1322.7	1326.7	1	1344.7	287181	0	2	2	1	0	0	14542	260.1;432.2;464.2;842.4;843.4
14617	34.62	661.9	661.9	2	1344.7	2346460	0	2	2	1	0	0	14654	260.1;280.2;294.2;376.2;406.2;432.2;450.2;464.2;825.4;1070.5
14617	34.62	1322.7	1322.7	1	1344.7	1.17999e+06	0	2	2	1	0	0	14656	260.1;376.2;406.2;432.2;464.2;624.3;842.4;1029.5
14683	34.72	1322.7	1323.7	1	1344.7	489290	0	2	2	1	0	0	14741	376.2;432.2;464.2;825.4
14782	34.87	661.9	661.9	2	1344.7	2.35996e+06	0	2	2	1	0	0	14823	280.2;294.2;376.2;450.2;464.2;498.3;825.4
14782	34.87	1322.7	1327.7	1	1344.7	326327	0	2	2	1	0	0	14837	464.2
14849	34.97	1322.7	1322.7	1	1344.7	1.59166e+06	0	2	2	1	0	0	14893	260.1;376.2;406.2;464.2;498.3;825.4
14950	35.12	661.9	661.9	2	1344.7	1785015	0	2	2	1	0	0	14989	260.1;280.2;294.2;376.2;406.2;450.2;464.2;498.3;825.4;1070.5
15116	35.36	1322.7	1324.7	1	1344.7	327045	0	2	2	1	0	0	15176	406.2;432.2;450.2;624.3
15183	35.46	1322.7	1322.7	1	1344.7	342865	0	2	2	1	0	0	15242	260.1;294.2;376.2;406.2;464.2;498.3;825.4;1029.5
15249	35.56	661.9	661.9	2	1344.7	1.58994e+06	0	2	2	1	0	0	15292	260.1;280.2;294.2;376.2;406.2;450.2;464.2;498.3;825.4
15282	35.61	1322.7	1327.7	1	1344.7	201679	0	2	2	1	0	0	15341	260.1;450.2;464.3
15315	35.65	1322.7	1327.7	1	1344.7	305820	0	2	2	1	0	0	15372	376.2;432.2;450.2;464.2
15381	35.75	1322.7	1322.7	1	1344.7	1.26244e+06	0	2	2	1	0	0	15427	260.1;294.2;376.2;432.2;450.2;464.2;498.3;825.4;1029.5
15414	35.8	661.9	661.9	2	1344.7	3.00777e+06	0	2	2	1	0	0	15452	260.1;280.2;294.2;376.2;406.2;450.2;464.2;498.3;825.4
15547	36	1322.7	1322.7	1	1344.7	339703	0	2	2	1	0	0	15604	260.1;294.2;376.2;432.2;450.2;464.2;498.3;825.4
15613	36.1	661.9	661.9	2	1344.7	777088	0	2	2	1	0	0	15660	260.1;280.2;294.2;376.2;406.2;432.2;450.2;464.2;498.3;825.4
15613	36.1	1322.7	1323.7	1	1344.7	414720	0	2	2	1	0	0	15669	260.1;280.2;294.2;376.2;432.2;450.2;464.2;498.3;825.4;842.4
15712	36.24	1322.7	1327.7	1	1344.7	186146	0	2	2	1	0	0	15774	260.1;278.2;376.2;432.2;450.2
17393	38.74	661.9	661.9	2	1344.7	1.04401e+06	0	2	2	1	0	0	17438	260.1;280.2;294.2;406.2;450.2;464.2;498.3;505.3
17426	38.79	1322.7	1322.7	1	1344.7	401251	0	2	2	1	0	0	17478	260.1;432.2;450.2;464.2;505.3;1029.5
17459	38.83	661.9	664.3	2	1344.7	700804	0	2	2	1	0	0	17501	260.1;302.2
17558	38.98	661.9	661.9	2	1344.7	1.75717e+06	0	2	2	1	0	0	17600	260.1;280.2;294.2;376.2;432.2;450.2;464.2;505.3;1029.5
17591	39.03	1322.7	1322.7	1	1344.7	305261	0	2	2	1	0	0	17655	260.1;280.2;376.2;432.2;450.2;505.3;1029.5
17723	39.23	661.9	661.9	2	1344.7	1.55396e+06	0	2	2	1	0	0	17763	260.1;280.2;294.2;376.2;406.2;450.2;464.2;1029.5
17888	39.47	661.9	661.9	2	1344.7	707472	0	2	2	1	0	0	17937	260.1;280.2;294.2;376.2;406.2;432.2;450.2
					1361.7 Total	1.40931e+08
13204	32.52	1339.7	1341.7	1	1361.7	905436	1	3	2	0	0	0	13252	260.1;432.2;450.2;464.2;624.3;842.4;843.4
13502	32.96	1339.7	1339.7	1	1361.7	2.71103e+06	1	3	2	0	0	0	13541	294.2;406.2;624.3;842.4;1029.5
13563	33.06	1339.7	1340.7	1	1361.7	2.41328e+06	1	3	2	0	0	0	13605	280.2;294.2;406.2;432.2;450.2;464.2;498.3;624.3;842.4;843.4;1029.5
13662	33.21	1339.7	1339.7	1	1361.7	52458780	1	3	2	0	0	0	13696	280.2;432.2;498.3;842.4;843.4
13662	33.21	670.4	670.4	2	1361.7	3.62656e+06	1	3	2	0	0	0	13699	280.2;294.2;406.2;450.2;498.3;624.3;842.4;843.4
13824	33.45	1339.7	1339.7	1	1361.7	58425920	1	3	2	0	0	0	13859	280.2;432.2;498.3;842.4;843.4
13824	33.45	670.4	670.4	2	1361.7	6984765	1	3	2	0	0	0	13862	260.1;280.2;294.2;376.2;406.2;432.2;450.2;498.3;624.3;842.4;843.4
13990	33.69	1339.7	1339.7	1	1361.7	4.1046e+06	1	3	2	0	0	0	14026	260.1;280.2;376.2;406.2;432.2;464.2;498.3;638.3;842.4;843.4
14155	33.94	1339.7	1339.7	1	1361.7	914977	1	3	2	0	0	0	14202	280.2;294.2;376.2;432.2;450.2;464.2;498.3;842.4;843.4;1070.5
14322	34.19	1339.7	1339.7	1	1361.7	852734	1	3	2	0	0	0	14371	260.1;376.2;432.2;464.2;498.3;842.4;843.4
14485	34.43	1339.7	1339.7	1	1361.7	731775	1	3	2	0	0	0	14536	260.1;280.2;294.2;376.2;432.2;450.2;464.2;498.3;624.3;638.3;842.4;843.4;1029.5
14650	34.67	1339.7	1339.7	1	1361.7	2.772e+06	1	3	2	0	0	0	14688	260.1;280.2;294.2;376.2;432.2;450.2;464.2;498.3;624.3;638.3;825.4;842.4;843.4
14816	34.92	1339.7	1339.7	1	1361.7	770682	1	3	2	0	0	0	14868	280.2;376.2;432.2;450.2;464.2;498.3;825.4;842.4;1029.5
15082	35.31	1339.7	1341.7	1	1361.7	194625	1	3	2	0	0	0	15145	260.1;280.2;406.2;432.2;450.2;464.2;825.4;842.4;843.4
15183	35.46	1339.7	1340.7	1	1361.7	733544	1	3	2	0	0	0	15235	260.1;280.2;376.2;432.2;464.2;498.3;825.4;842.4;843.4
15348	35.7	1339.7	1339.7	1	1361.7	2330516	1	3	2	0	0	0	15387	260.1;280.2;294.2;376.2;432.2;450.2;464.2;498.3;638.3;825.4;842.4;843.4;1029.5
					1374.7 Total	39304290
14056	33.79	676.9	676.9	2	1374.7	15471465	0	2	2	0	1	0	14090	260.1;280.2;294.2;406.2;432.2;450.2;464.2
14222	34.04	676.9	676.9	2	1374.7	12903128	0	2	2	0	1	0	14257	260.1;280.2;294.2;406.2;432.2;450.2;464.2
14388	34.28	676.9	676.9	2	1374.7	10929697	0	2	2	0	1	0	14420	260.1;280.2;294.2;406.2;432.2;450.2;464.2
					1617.8 Total	5.05449e+07
17789	39.32	798.4	798.4	2	1617.8	1.1244e+06	0	0	2	2	0	0	17832	280.2;376.2;638.3;737.4
17954	39.57	798.4	798.4	2	1617.8	5211588	0	0	2	2	0	0	17988	260.1;280.2;376.2;638.3
18116	39.81	798.4	798.4	2	1617.8	7809371	0	0	2	2	0	0	18150	280.2;376.2;679.4;737.4
18281	40.06	798.4	798.4	2	1617.8	10073598	0	0	2	2	0	0	18315	280.2;376.2;638.3;679.4;737.4
18446	40.31	798.4	798.4	2	1617.8	8478672	0	0	2	2	0	0	18482	280.2;376.2;638.3;679.4;737.4
18513	40.41	798.4	798.4	2	1617.8	5.39865e+06	2	1	4	0	0	0	18547	280.2;376.2;638.3;679.4;737.4;883.5
18678	40.65	798.4	798.4	2	1617.8	3450761	0	0	2	2	0	0	18716	260.1;280.2;316.2;376.2;638.3;679.4;883.5
18777	40.8	798.4	798.4	2	1617.8	4209489	0	0	2	2	0	0	18814	294.2;316.2
18977	41.09	798.4	799.4	2	1617.8	4.37985e+06	0	0	2	2	0	0	19013	260.1;300.1;316.2;545.3
19902	42.47	798.4	798.9	2	1617.8	408555	0	0	2	2	0	0	19958	260.1;280.2;294.2;316.2;376.2;432.2;450.2;639.3;767.4
					1722.9 Total	5.61956e+07
17426	38.79	851	851	2	1722.9	1.38143e+06	1	3	2	1	0	0	17468	260.1;280.2;376.2;432.2;450.2;464.2;498.3;624.3;842.4
17591	39.03	851	851	2	1722.9	3.24818e+06	1	3	2	1	0	0	17628	260.1;280.2;376.2;432.2;450.2;498.3;624.3;842.4;843.4;1233.6
17624	39.08	1700.9	1701.9	1	1722.9	189551	1	3	2	1	0	0	17689	376.2;432.2;842.4;843.4
17756	39.27	851	851	2	1722.9	26507600	1	3	2	1	0	0	17790	280.2;376.2;450.2;624.3;842.4;843.4;1233.6
17822	39.37	1700.9	1700.9	1	1722.9	1.08761e+06	1	3	2	1	0	0	17866	280.2;376.2;842.4;843.4
17921	39.52	851	851	2	1722.9	7.73891e+06	1	3	2	1	0	0	17955	260.1;280.2;376.2;432.2;450.2;624.3;842.4;843.4;1233.6
18479	40.36	851	853.4	2	1722.9	1.21239e+06	1	3	2	1	0	0	18520	260.1;376.2;432.2;464.2;825.4
18546	40.46	1700.9	1700.9	1	1722.9	246554	1	3	2	1	0	0	18611	376.2;432.2;450.2;498.3;638.3;825.4;1203.6
18579	40.5	851	851.5	2	1722.9	1.77554e+06	1	3	2	1	0	0	18618	260.1;280.2;376.2;450.2;498.3;825.4;1203.6
18744	40.75	851	851	2	1722.9	2970385	1	3	2	1	0	0	18782	280.2;294.2;376.2;432.2;450.2;498.3;624.3;1203.6
18744	40.75	1700.9	1700.9	1	1722.9	970217	1	3	2	1	0	0	18792	294.2;376.2;432.2;450.2;498.3;624.3;638.3;784.4;1203.6
18911	41	851	851	2	1722.9	3976425	1	3	2	1	0	0	18948	294.2;376.2;432.2;450.2;498.3;624.3
18911	41	1700.9	1700.9	1	1722.9	1.89496e+06	1	3	2	1	0	0	18952	260.1;294.2;376.2;432.2;450.2;498.3;624.3;1203.6
19341	41.63	851	851	2	1722.9	306960	1	3	2	1	0	0	19391	260.1;294.2;376.2;406.2;432.2;450.2;464.2;624.3;825.4;842.4
19374	41.68	851	851	2	1722.9	330418	1	3	2	1	0	0	19429	260.1;280.2;294.2;376.2;406.2;432.2;450.2;464.2;498.3;624.3
20957	44.03	851	851	2	1722.9	594827	1	3	2	1	0	0	21009	260.1;280.2;376.2;432.2;450.2;464.2;498.3;624.3;883.5
20990	44.08	851	851	2	1722.9	401210	1	3	2	1	0	0	21040	260.1;280.2;376.2;432.2;450.2;498.3;624.3
23031	47.12	851	851	2	1722.9	648622	1	3	2	1	0	0	23082	260.1;280.2;294.2;316.2;376.2;432.2;450.2;464.2;468.3;624.3;638.3;842.4
23196	47.37	851	851	2	1722.9	713790	1	3	2	1	0	0	23240	260.1;280.2;294.2;376.2;432.2;450.2;464.2;498.3;638.3;825.4;1079.5
					1752.9 Total	2.16934e+07
12063	30.83	1730.9	1730.9	1	1752.9	376294	1	3	2	0	1	0	12122	260.1;523.3;825.4
12431	31.37	866	866.5	2	1752.9	380242	1	3	2	0	1	0	12489	260.1;278.2;376.2;406.2;432.2;450.2
12660	31.71	866	866	2	1752.9	3.26846e+06	1	3	2	0	1	0	12700	260.1;280.2;316.2;376.2;784.4
12785	31.9	866	866.5	2	1752.9	488612	1	3	2	0	1	0	12834	260.1;376.2;432.2;624.3;638.3;865.4
12848	31.99	866	866.5	2	1752.9	206722	1	3	2	0	1	0	12908	260.1;280.2;376.2;406.2;432.2;464.2
13596	33.11	866	866.5	2	1752.9	508009	1	3	2	0	1	0	13652	260.1;278.2;280.2;376.2;406.2;450.2;464.2;842.4;843.4
13761	33.36	866	866.5	2	1752.9	1.01736e+06	1	3	2	0	1	0	13802	260.1;278.2;280.2;376.2;432.2;450.2;624.3;842.4;843.4
16831	37.9	866	867.5	2	1752.9	515647	1	3	2	0	1	0	16882	260.1;280.2;376.2;406.2;432.2;450.2;624.3;842.4
17227	38.49	866	867.5	2	1752.9	448003	1	3	2	0	1	0	17281	260.1;294.2;376.2;406.2;432.2;450.2;464.2;624.3;825.4;842.4;1029.5
17459	38.83	866	866.5	2	1752.9	1.50622e+06	1	3	2	0	1	0	17497	260.1;280.2;294.2;376.2;406.2;432.2;450.2;482.3;498.3;624.3;638.3;842.4;866.4
18149	39.86	866	866.5	2	1752.9	983587	1	3	2	0	1	0	18194	260.1;280.2;294.2;376.2;406.2;432.2;450.2;624.3;842.4;843.4
18446	40.31	866	866	2	1752.9	1070284	1	3	2	0	1	0	18491	260.1;278.2;280.2;294.2;376.2;406.2;432.2;450.2;464.2;498.3;624.3;638.3;842.4;1233.6
18579	40.5	1730.9	1730.9	1	1752.9	385968	1	3	2	0	1	0	18636	294.2;406.2;432.2;498.3
18612	40.55	866	866.5	2	1752.9	3.43534e+06	1	3	2	0	1	0	18648	260.1;280.2;294.2;406.2;432.2;450.2;498.3;624.3;1233.6
18911	41	866	866.5	2	1752.9	1.00731e+06	1	3	2	0	1	0	18960	260.1;280.2;294.2;376.2;406.2;432.2;450.2;464.2;697.4;825.4;842.4;866.5
19110	41.29	866	866	2	1752.9	942577	1	3	2	0	1	0	19162	260.1;280.2;294.2;300.1;376.2;406.2;432.2;450.2;498.3;624.3;825.4;842.4;1233.6
19506	41.88	866	866.5	2	1752.9	869977	1	3	2	0	1	0	19554	260.1;280.2;294.2;376.2;406.2;432.2;450.2;464.2;498.3;624.3;842.4;1233.6
19704	42.17	866	866.5	2	1752.9	487906	1	3	2	0	1	0	19757	260.1;280.2;294.2;376.2;406.2;432.2;464.2;498.3;624.3
19803	42.32	866	866.5	2	1752.9	612900	1	3	2	0	1	0	19853	260.1;280.2;294.2;376.2;406.2;432.2;450.2;464.2;842.4
20100	42.76	866	866.5	2	1752.9	619451	1	3	2	0	1	0	20155	260.1;280.2;294.2;376.2;406.2;432.2;450.2;464.2;842.4
20432	43.25	866	866.5	2	1752.9	376747	1	3	2	0	1	0	20483	260.1;280.2;294.2;376.2;406.2;432.2;450.2;464.2;498.3;624.3
20697	43.64	866	866.5	2	1752.9	1.27148e+06	1	3	2	0	1	0	20737	260.1;280.2;294.2;376.2;406.2;432.2;450.2;464.2;498.3;660.3;842.4;843.4;999.5
21452	44.76	866	866.5	2	1752.9	382268	1	3	2	0	1	0	21507	260.1;280.2;294.2;376.2;432.2;450.2;464.2;498.3;624.3;784.4;834.4;931.5;1029.5
21650	45.06	866	866.5	2	1752.9	532083	1	3	2	0	1	0	21710	280.2;294.2;376.2;406.2;432.2;450.2;464.2;498.3;825.4;913.5

## Sheet: Table S6 ovary OG
Table S6. LC-MS/MS data for assigned adult zebrafish ovary non-sulfated O-glycans.
MS1 Scan and Precursor Ion Info							Glycosyl Composition					MS2 Scan and Target Product Ions
MS1 Scan	RT	m/z (monoisotopic)	m/z (triggered)	z	[M+Na]+	Intensity	dHex	Hex	HexNAc	NeuAc	NeuGc	MS2 Scan	MS2 target ions
						1.27825e+10
					534.3 Total	21733422
6119	21.86	512.3	512.3	1	534.3	21733422	0	1	1	0	0	6153	294.2
					895.5 Total	194305954
10108	27.79	873.5	873.5	1	895.5	18887928	0	1	1	1	0	10137	280.2;376.2;406.2;498.3
10108	27.79	873.5	873.5	1	895.5	18887928	0	0	2	0	0	10137	280.2;376.2;406.2;498.3
11667	30.09	873.5	873.5	1	895.5	11349788	0	1	1	1	0	11709	294.2;376.2;498.3
11667	30.09	873.5	873.5	1	895.5	11349788	0	0	2	0	0	11709	294.2;376.2;498.3
11833	30.33	873.5	873.5	1	895.5	56368832	0	1	1	1	0	11868	294.2;376.2;498.3
11833	30.33	873.5	873.5	1	895.5	56368832	0	0	2	0	0	11868	294.2;376.2;498.3
11994	30.57	873.5	873.5	1	895.5	10546429	0	1	1	1	0	12033	294.2;376.2;406.2;498.3
11994	30.57	873.5	873.5	1	895.5	10546429	0	0	2	0	0	12033	294.2;376.2;406.2;498.3
					925.5 Total	213467979
6303	22.13	903.5	903.5	1	925.5	22949398	0	1	1	0	1	6337	638.3
10011	27.65	903.5	903.5	1	925.5	10812206	0	1	1	0	1	10051	260.1;280.2;406.2;498.3
11701	30.14	903.5	903.5	1	925.5	169124432	0	1	1	0	1	11736	294.2;406.2;498.3
11867	30.38	903.5	903.5	1	925.5	10581943	0	1	1	0	1	11909	260.1;294.2;376.2;406.2;498.3
					953.5 Total	2.11693e+08
9272	26.56	931.5	931.5	1	953.5	456363	1	1	2	0	0	9323	260.1;376.2;406.2;464.2;638.3;679.4
9438	26.8	931.5	931.5	1	953.5	6.92656e+06	1	1	2	0	0	9473	294.2;638.3
9591	27.03	931.5	931.5	1	953.5	133342840	1	1	2	0	0	9623	294.2;638.3
9747	27.26	931.5	931.5	1	953.5	39308636	1	1	2	0	0	9778	294.2;638.3
9913	27.5	931.5	931.5	1	953.5	26310830	1	1	2	0	0	9947	294.2;498.3;638.3
10076	27.74	931.5	931.5	1	953.5	1.44043e+06	1	1	2	0	0	10117	260.1;294.2;406.2;432.2;638.3
10235	27.98	931.5	931.5	1	953.5	633027	1	1	2	0	0	10282	260.1;294.2;376.2;406.2;432.2;450.2;464.2;638.3
10649	28.59	931.5	931.5	1	953.5	458972	1	1	2	0	0	10704	260.1;294.2;376.2;406.2;432.2;450.2;464.2;498.3;638.3
15828	36.24	931.5	931.5	1	953.5	613409	1	1	2	0	0	15882	260.1;294.2;376.2;406.2;432.2;450.2;516.3;624.3;638.3
15989	36.48	931.5	931.5	1	953.5	1.19336e+06	1	1	2	0	0	16034	260.1;294.2;406.2;464.2;516.3;638.3
16148	36.72	931.5	931.5	1	953.5	1.00841e+06	1	1	2	0	0	16188	260.1;294.2;376.2;406.2;432.2;464.2;498.3;516.3;638.3
					983.5 Total	11213882
10361	28.16	961.5	961.5	1	983.5	11213882	0	2	2	0	0	10400	294.2;464.2;498.3;638.3
					1069.6 Total	295958384
11800	30.28	1047.6	1047.6	1	1069.6	157450192	1	1	1	1	0	11835	376.2
11964	30.53	1047.6	1047.6	1	1069.6	104277360	1	1	1	1	0	11995	376.2
12130	30.77	1047.6	1047.6	1	1069.6	34230832	1	1	1	1	0	12165	376.2
					1099.6 Total	267812449
11800	30.28	1077.6	1077.6	1	1099.6	217994928	1	1	1	0	1	11834	406.2
11964	30.53	1077.6	1077.6	1	1099.6	23486322	1	1	1	0	1	11998	376.2;406.2
12293	31.01	1077.6	1077.6	1	1099.6	15710065	1	1	1	0	1	12327	376.2;406.2;464.2
13083	32.18	1077.6	1077.6	1	1099.6	10621134	1	1	1	0	1	13117	376.2;464.2
					1129.6 Total	56699068
12231	30.92	1107.6	1107.6	1	1129.6	16860566	0	2	1	0	1	12261	406.2;464.2
12592	31.45	1107.6	1107.6	1	1129.6	17591384	0	2	1	0	1	12622	406.2;464.2
12899	31.91	1107.6	1107.6	1	1129.6	22247118	0	2	1	0	1	12928	406.2;464.2;624.3
					1140.6 Total	78929881
11406	29.7	559.8	559.8	2	1140.6	10431798	0	1	2	1	0	11442	260.1;294.2;376.2;432.2;450.2
11540	29.9	1118.6	1118.6	1	1140.6	21846794	0	1	2	1	0	11575	260.1;294.2;376.2;432.2;450.2;825.4
11574	29.95	559.8	559.8	2	1140.6	23451224	0	1	2	1	0	11602	260.1;294.2;376.2;432.2;450.2
16374	37.05	1118.6	1118.6	1	1140.6	10424575	0	1	2	1	0	16411	260.1;294.2;376.2;825.4
16534	37.29	1118.6	1118.6	1	1140.6	12775490	0	1	2	1	0	16571	260.1;294.2;376.2;825.4
					1170.6 Total	227975022
11305	29.56	574.8	574.8	2	1170.6	14684510	0	1	2	0	1	11341	260.1;294.2;406.2;432.2;450.2
11473	29.8	574.8	574.8	2	1170.6	38439824	0	1	2	0	1	11508	260.1;294.2;406.2;432.2;450.2
11473	29.8	1148.6	1148.6	1	1170.6	20945424	0	1	2	0	1	11510	260.1;294.2;406.2;432.2;450.2
11634	30.04	574.8	574.8	2	1170.6	55808500	0	1	2	0	1	11668	260.1;294.2;406.2;432.2;450.2
11634	30.04	1148.6	1148.6	1	1170.6	34191548	0	1	2	0	1	11670	260.1;294.2;406.2;432.2;450.2
15176	35.28	1148.6	1148.6	1	1170.6	21553040	0	1	2	0	1	15213	294.2
15344	35.53	1148.6	1148.6	1	1170.6	42352176	0	1	2	0	1	15380	294.2;376.2
					1256.6 Total	4.44566e+07
13049	32.13	1234.7	1234.7	1	1256.6	187125	0	1	1	2	0	13111	280.2;376.2;464.2
13244	32.42	1234.7	1234.7	1	1256.6	710271	0	1	1	2	0	13293	280.2;294.2;464.2;621.3
14904	34.88	617.8	617.8	2	1256.6	581508	0	1	1	2	0	14956	280.2;376.2
14938	34.93	1234.7	1234.7	1	1256.6	183220	0	1	1	2	0	14998	280.2;376.2
15074	35.13	617.8	617.8	2	1256.6	11804424	0	1	1	2	0	15113	280.2;376.2
15108	35.18	1234.7	1234.7	1	1256.6	3436545	0	1	1	2	0	15149	280.2;376.2
15244	35.38	617.8	617.8	2	1256.6	20250938	0	1	1	2	0	15278	280.2;376.2
15277	35.43	1234.7	1234.7	1	1256.6	3.82802e+06	0	1	1	2	0	15316	280.2;376.2
15412	35.63	617.8	617.8	2	1256.6	3.0585e+06	0	1	1	2	0	15452	280.2;376.2
15446	35.68	1234.7	1234.7	1	1256.6	416073	0	1	1	2	0	15492	280.2;376.2
					1286.6 Total	1163648932
9649	27.12	632.8	632.8	2	1286.6	217767584	0	1	1	1	1	9684	376.2
9683	27.17	1264.7	1264.7	1	1286.6	408277184	0	1	1	1	1	9714	376.2;624.3;999.5
9811	27.35	632.8	632.8	2	1286.6	111591872	0	1	1	1	1	9846	376.2;669.3
9845	27.4	1264.7	1264.7	1	1286.6	111240296	0	1	1	1	1	9881	376.2;624.3;999.5
9980	27.6	632.8	632.8	2	1286.6	77058664	0	1	1	1	1	10012	376.2
10011	27.65	1264.7	1264.7	1	1286.6	61691936	0	1	1	1	1	10044	376.2;624.3;999.5
10136	27.83	632.8	632.8	2	1286.6	47755056	0	1	1	1	1	10172	376.2;669.3
10170	27.88	1264.7	1264.7	1	1286.6	41838988	0	1	1	1	1	10206	376.2;624.3;999.5
10297	28.07	632.8	632.8	2	1286.6	31013564	0	1	1	1	1	10333	376.2
10331	28.12	1264.7	1264.7	1	1286.6	19451352	0	1	1	1	1	10368	376.2;999.5
10461	28.31	632.8	632.8	2	1286.6	24970812	0	1	1	1	1	10497	376.2
10495	28.36	1264.7	1264.7	1	1286.6	10991624	0	1	1	1	1	10530	376.2
					1314.7 Total	3.04282e+09
13331	32.55	646.9	646.8	2	1314.7	2.8384e+06	1	1	2	1	0	13373	260.1;280.2;294.2;376.2;406.2;624.3
13331	32.55	1292.7	1292.7	1	1314.7	1.31306e+06	1	1	2	1	0	13376	294.2;376.2;406.2;432.2;464.2;624.3;999.5
13364	32.6	646.9	646.9	2	1314.7	3.16552e+06	1	1	2	1	0	13404	294.2;376.2;624.3
13364	32.6	1292.7	1292.7	1	1314.7	1.17227e+06	1	1	2	1	0	13413	294.2;376.2;432.2;624.3;999.5
13524	32.84	646.9	646.9	2	1314.7	199665440	1	1	2	1	0	13559	294.2;376.2;624.3
13524	32.84	1292.7	1292.7	1	1314.7	198240096	1	1	2	1	0	13560	294.2;376.2;624.3;999.5
13665	33.05	1292.7	1292.7	1	1314.7	525488256	1	1	2	1	0	13691	294.2;376.2;624.3;999.5
13665	33.05	646.9	646.9	2	1314.7	362189440	1	1	2	1	0	13692	294.2;376.2
13816	33.28	1292.7	1292.7	1	1314.7	625656960	1	1	2	1	0	13837	294.2;376.2;624.3;999.5
13836	33.31	646.9	646.9	2	1314.7	446402624	1	1	2	1	0	13863	294.2;376.2
13948	33.48	1292.7	1292.7	1	1314.7	317803232	1	1	2	1	0	13981	294.2;376.2;624.3;999.5
13980	33.52	646.9	646.9	2	1314.7	254429744	1	1	2	1	0	14009	294.2;376.2
14098	33.7	1292.7	1292.7	1	1314.7	38975236	1	1	2	1	0	14132	294.2;376.2;624.3;999.5
14131	33.75	646.9	646.9	2	1314.7	25094756	1	1	2	1	0	14168	294.2;376.2
14263	33.94	1292.7	1292.7	1	1314.7	8472530	1	1	2	1	0	14303	294.2;376.2;624.3;999.5
14430	34.19	646.9	646.9	2	1314.7	7432333	1	1	2	1	0	14468	260.1;294.2;376.2;624.3
14430	34.19	1292.7	1292.7	1	1314.7	4.55334e+06	1	1	2	1	0	14472	294.2;376.2;432.2;624.3;999.5
14599	34.43	646.9	646.9	2	1314.7	4.18955e+06	1	1	2	1	0	14641	260.1;294.2;376.2;432.2;624.3
14599	34.43	1292.7	1292.7	1	1314.7	3387858	1	1	2	1	0	14646	294.2;376.2;432.2;464.2;624.3;999.5
14768	34.68	1292.7	1292.7	1	1314.7	2570423	1	1	2	1	0	14811	294.2;376.2;432.2;624.3;999.5
14938	34.93	1292.7	1292.7	1	1314.7	2.0796e+06	1	1	2	1	0	14980	294.2;376.2;432.2;464.2;624.3;999.5
15108	35.18	1292.7	1292.7	1	1314.7	1.72993e+06	1	1	2	1	0	15154	294.2;376.2;432.2;464.2;999.5
15277	35.43	1292.7	1292.7	1	1314.7	890394	1	1	2	1	0	15325	294.2;376.2;464.2;624.3;999.5
16341	37	646.9	646.9	2	1314.7	630043	1	1	2	1	0	16389	260.1;294.2;376.2;406.2;432.2;464.2;624.3
16668	37.49	646.9	646.9	2	1314.7	718480	1	1	2	1	0	16714	260.1;280.2;294.2;376.2;406.2;432.2
16767	37.63	1292.7	1292.7	1	1314.7	398453	1	1	2	1	0	16818	294.2;376.2;432.2;464.2;624.3
16933	37.88	646.9	646.9	2	1314.7	1.73971e+06	1	1	2	1	0	16973	260.1;294.2;376.2;406.2;624.3
16933	37.88	1292.7	1292.7	1	1314.7	790967	1	1	2	1	0	16975	294.2;376.2;624.3
17098	38.12	646.9	646.9	2	1314.7	801743	1	1	2	1	0	17137	260.1;280.2;294.2;376.2;406.2;432.2
					1316.7 Total	998717875
8089	24.79	647.8	651.8	2	1316.7	13490301	0	1	1	0	2	8124	406.2
8221	24.98	647.8	647.8	2	1316.7	16516113	0	1	1	0	2	8248	280.2;294.2;406.2;697.4
8379	25.22	647.8	647.8	2	1316.7	27590612	0	1	1	0	2	8414	294.2;406.2;538.3
9205	26.46	647.8	647.8	2	1316.7	19796032	0	1	1	0	2	9240	280.2;294.2;376.2;406.2
9371	26.7	647.8	647.8	2	1316.7	10404446	0	1	1	0	2	9407	260.1;280.2;294.2;376.2;406.2;669.3
9504	26.9	1294.7	1294.7	1	1316.7	89390704	0	1	1	0	2	9533	406.2
9649	27.12	1294.7	1294.7	1	1316.7	205337584	0	1	1	0	2	9685	406.2;624.3;1029.5
9811	27.35	1294.7	1294.7	1	1316.7	102161800	0	1	1	0	2	9847	406.2;624.3;1029.5
9980	27.6	1294.7	1294.7	1	1316.7	60626952	0	1	1	0	2	10013	406.2;464.2;1029.5
10136	27.83	1294.7	1294.7	1	1316.7	66256224	0	1	1	0	2	10171	376.2;406.2;464.2;1029.5
10170	27.88	647.8	647.8	2	1316.7	77187456	0	1	1	0	2	10205	278.2;376.2;406.2
10297	28.07	1294.7	1294.7	1	1316.7	39885284	0	1	1	0	2	10332	376.2;406.2;464.2
10331	28.12	647.8	647.8	2	1316.7	75509160	0	1	1	0	2	10362	278.2;376.2;406.2
10461	28.31	1294.7	1294.7	1	1316.7	29459576	0	1	1	0	2	10496	376.2;406.2;464.2;1029.5
10495	28.36	647.8	647.8	2	1316.7	41972308	0	1	1	0	2	10523	278.2;376.2;406.2;464.2
10617	28.54	1294.7	1294.7	1	1316.7	11604294	0	1	1	0	2	10650	376.2;406.2;464.2;1029.5
10649	28.59	647.8	647.8	2	1316.7	22548830	0	1	1	0	2	10685	278.2;294.2;376.2;406.2;464.2
10774	28.77	1294.7	1294.7	1	1316.7	11729052	0	1	1	0	2	10810	278.2;376.2;406.2;464.2;1029.5
10808	28.82	647.8	647.8	2	1316.7	19678916	0	1	1	0	2	10841	278.2;280.2;294.2;376.2;406.2;464.2
10970	29.06	647.8	647.8	2	1316.7	17032484	0	1	1	0	2	11005	260.1;278.2;280.2;294.2;376.2;406.2;464.2
11135	29.31	647.8	647.8	2	1316.7	15116742	0	1	1	0	2	11171	260.1;278.2;376.2;406.2;464.2
11305	29.56	647.8	647.8	2	1316.7	13982085	0	1	1	0	2	11342	260.1;280.2;294.2;376.2;406.2;464.2
11473	29.8	647.8	647.8	2	1316.7	11440920	0	1	1	0	2	11511	260.1;280.2;294.2;376.2;406.2;464.2
					1344.7 Total	4.06452e+09
12954	31.99	1322.7	1322.7	1	1344.7	408829	1	1	2	0	1	13003	260.1;294.2;406.2;464.2
12987	32.04	661.9	661.9	2	1344.7	1836641	1	1	2	0	1	13027	260.1;280.2;294.2;376.2;406.2;464.2;624.3
13116	32.23	1322.7	1325.7	1	1344.7	561111	1	1	2	0	1	13159	294.2;376.2;406.2;464.2;624.3;842.4;843.4
13144	32.27	661.9	661.9	2	1344.7	2.31161e+06	1	1	2	0	1	13184	260.1;280.2;294.2;376.2;406.2
13144	32.27	1322.7	1322.7	1	1344.7	826682	1	1	2	0	1	13199	280.2;406.2;464.2;624.3
13301	32.51	661.9	661.9	2	1344.7	13139054	1	1	2	0	1	13332	280.2;294.2;406.2;624.3
13331	32.55	1322.7	1322.7	1	1344.7	11221008	1	1	2	0	1	13365	294.2;406.2;624.3;1029.5
13493	32.8	1322.7	1322.7	1	1344.7	555257280	1	1	2	0	1	13525	294.2;406.2;624.3;1029.5
13633	33	1322.7	1322.7	1	1344.7	917280960	1	1	2	0	1	13655	294.2;406.2;624.3;1029.5
13710	33.12	661.9	661.9	2	1344.7	618559168	1	1	2	0	1	13739	294.2;406.2
13774	33.22	1322.7	1322.7	1	1344.7	408005504	1	1	2	0	1	13793	294.2;406.2;464.2;624.3;1029.5
13862	33.35	661.9	661.9	2	1344.7	202716816	1	1	2	0	1	13891	294.2;376.2;406.2;464.2
13917	33.43	1322.7	1322.7	1	1344.7	80735216	1	1	2	0	1	13949	294.2;376.2;406.2;464.2;624.3;1029.5
14008	33.57	661.9	661.9	2	1344.7	69990832	1	1	2	0	1	14045	294.2;376.2;406.2;416.2;464.2;624.3
14068	33.65	1322.7	1322.7	1	1344.7	38768344	1	1	2	0	1	14101	294.2;376.2;406.2;464.2;624.3;1029.5
14165	33.8	661.9	661.9	2	1344.7	114977168	1	1	2	0	1	14201	260.1;294.2;376.2;406.2;416.2;624.3;1070.6
14229	33.89	1322.7	1322.7	1	1344.7	102550136	1	1	2	0	1	14264	294.2;376.2;406.2;624.3;1029.5
14331	34.04	661.9	661.9	2	1344.7	153522448	1	1	2	0	1	14366	260.1;294.2;376.2;406.2;1070.5
14397	34.14	1322.7	1322.7	1	1344.7	74541520	1	1	2	0	1	14431	294.2;376.2;406.2;464.2;624.3;999.5;1029.5
14498	34.29	661.9	661.9	2	1344.7	60224724	1	1	2	0	1	14533	260.1;294.2;376.2;406.2;416.2;432.2;464.2;624.3;1070.5
14565	34.38	1322.7	1322.7	1	1344.7	37856464	1	1	2	0	1	14601	294.2;376.2;464.2;999.5;1029.5
14667	34.53	661.9	661.9	2	1344.7	123177024	1	1	2	0	1	14701	260.1;294.2;376.2;464.2
14734	34.63	1322.7	1322.7	1	1344.7	81789360	1	1	2	0	1	14769	294.2;376.2;464.2;1029.5
14836	34.78	661.9	661.9	2	1344.7	45293752	1	1	2	0	1	14871	260.1;294.2;376.2;406.2;464.2;1070.5
14904	34.88	1322.7	1322.7	1	1344.7	10646311	1	1	2	0	1	14942	294.2;376.2;406.2;464.2;624.3;825.4;1029.5
15006	35.03	661.9	661.9	2	1344.7	27676684	1	1	2	0	1	15042	260.1;280.2;294.2;376.2;406.2;416.2;450.2;464.2;777.4;825.4;1070.5
15074	35.13	1322.7	1322.7	1	1344.7	16451701	1	1	2	0	1	15111	294.2;376.2;406.2;464.2;624.3;825.4;1029.5
15176	35.28	661.9	661.9	2	1344.7	35909848	1	1	2	0	1	15212	260.1;294.2;376.2;406.2;450.2;464.2;624.3;825.4;1070.5
15244	35.38	1322.7	1322.7	1	1344.7	12647445	1	1	2	0	1	15279	294.2;376.2;406.2;464.2;624.3;1029.5
15344	35.53	661.9	661.9	2	1344.7	17729354	1	1	2	0	1	15382	260.1;280.2;294.2;376.2;406.2;464.2;624.3;1070.5
15412	35.63	1322.7	1322.7	1	1344.7	11260860	1	1	2	0	1	15448	294.2;376.2;406.2;464.2;1029.5
15508	35.77	661.9	661.9	2	1344.7	59659504	1	1	2	0	1	15542	294.2;300.1;376.2;406.2;464.2;1070.5
15574	35.87	1322.7	1322.7	1	1344.7	31602074	0	2	2	1	0	15608	294.2;300.1;376.2;406.2;464.2;1029.5
15669	36.01	661.9	661.9	2	1344.7	40211284	0	2	2	1	0	15697	294.2;376.2;406.2;464.2
15729	36.1	1322.7	1322.7	1	1344.7	10662904	0	2	2	1	0	15762	294.2;376.2;464.2;1029.5
15828	36.24	661.9	661.9	2	1344.7	27396748	0	2	2	1	0	15863	294.2;376.2;406.2;464.2
15893	36.34	1322.7	1322.7	1	1344.7	8113075	0	2	2	1	0	15929	294.2;376.2;432.2;464.2;1029.5
15989	36.48	661.9	661.9	2	1344.7	7.70414e+06	0	2	2	1	0	16025	260.1;294.2;376.2;406.2;464.2;624.3
16051	36.57	1322.7	1322.7	1	1344.7	1.69204e+06	0	2	2	1	0	16095	294.2;376.2;406.2;432.2;464.2;624.3;1029.5
16209	36.81	1322.7	1322.7	1	1344.7	1167367	0	2	2	1	0	16255	260.1;294.2;376.2;406.2;432.2;464.2;825.4
16341	37	661.9	661.9	2	1344.7	2.47048e+06	0	2	2	1	0	16378	260.1;294.2;376.2;406.2;464.2;624.3;825.4
16601	37.39	1322.7	1322.7	1	1344.7	640569	0	2	2	1	0	16649	294.2;376.2;406.2;432.2;464.2;1029.5
16734	37.58	661.9	661.9	2	1344.7	2.48404e+06	0	2	2	1	0	16769	260.1;280.2;294.2;376.2;406.2;464.2;624.3
16767	37.63	1322.7	1322.7	1	1344.7	719168	0	2	2	1	0	16810	294.2;376.2;406.2;432.2;464.2;624.3
16899	37.83	661.9	661.9	2	1344.7	3.52531e+06	0	2	2	1	0	16938	260.1;280.2;294.2;376.2;406.2;624.3
16933	37.88	1322.7	1322.7	1	1344.7	869039	0	2	2	1	0	16977	406.2;432.2;464.2
17998	39.46	661.9	661.9	2	1344.7	630624	0	2	2	1	0	18043	280.2;294.2;302.2;376.2;406.2;624.3
18031	39.51	1322.7	1322.7	1	1344.7	431368	0	2	2	1	0	18078	406.2;432.2;464.2
18163	39.71	661.9	661.9	2	1344.7	5874460	0	2	2	1	0	18198	260.1;294.2;376.2;406.2
18163	39.71	1322.7	1322.7	1	1344.7	811290	0	2	2	1	0	18206	294.2;376.2;406.2;464.2;624.3
18328	39.96	661.9	661.9	2	1344.7	1.56335e+06	0	2	2	1	0	18363	260.1;280.2;294.2;376.2;406.2;464.2;624.3
18328	39.96	1322.7	1325.7	1	1344.7	126583	0	2	2	1	0	18389	376.2;450.2;464.2
18487	40.19	661.9	661.9	2	1344.7	781503	0	2	2	1	0	18530	260.1;294.2;376.2;406.2;464.2;931.5
18487	40.19	1322.7	1322.7	1	1344.7	228817	0	2	2	1	0	18539	294.2;376.2;406.2;432.2;464.2
18652	40.44	1322.7	1322.7	1	1344.7	231284	0	2	2	1	0	18708	294.2;376.2;406.2;464.2
18652	40.44	1322.7	1325.7	1	1344.7	141964	0	2	2	1	0	18714	294.2;450.2;464.2;498.3
18782	40.63	661.9	661.9	2	1344.7	670728	0	2	2	1	0	18831	260.1;294.2;376.2;406.2;432.2;464.2;759.4;931.5
18815	40.68	1322.7	1322.7	1	1344.7	377812	0	2	2	1	0	18867	294.2;376.2;406.2;464.2
19180	41.22	661.9	661.9	2	1344.7	674318	0	2	2	1	0	19222	260.1;294.2;302.2;376.2;406.2;432.2
19378	41.51	661.9	661.9	2	1344.7	490902	0	2	2	1	0	19426	260.1;294.2;376.2;406.2;432.2;464.3
19544	41.76	1322.7	1322.7	1	1344.7	204646	0	2	2	1	0	19592	294.2;406.2;432.2;450.2
19742	42.05	1322.7	1322.7	1	1344.7	367124	0	2	2	1	0	19793	294.2;376.2;406.2;464.2
20005	42.44	661.9	661.9	2	1344.7	518817	0	2	2	1	0	20052	260.1;294.2;376.2;406.2;767.4
20203	42.74	661.9	661.9	2	1344.7	488298	0	2	2	1	0	20248	260.1;280.2;294.2;302.2;376.2;406.2;767.4
20434	43.08	661.9	661.9	2	1344.7	571162	0	2	2	1	0	20480	260.1;294.2;316.2;376.2;406.2
20698	43.47	661.9	661.9	2	1344.7	407122	0	2	2	1	0	20750	260.2;294.2;376.2;406.2
20896	43.77	661.9	662.4	2	1344.7	610610	0	2	2	1	0	20941	260.1;278.2;280.2;294.2;376.2;406.2
21523	44.7	661.9	661.9	2	1344.7	532153	0	2	2	1	0	21570	260.1;280.2;294.2;316.2;376.2;406.2
21919	45.28	661.9	661.9	2	1344.7	467280	0	2	2	1	0	21967	294.2;406.2
22118	45.58	661.9	661.9	2	1344.7	524579	0	2	2	1	0	22173	260.1;280.2;294.2;376.2;406.2
					1361.7 Total	2.10065e+07
13816	33.28	1339.7	1339.7	1	1361.7	8.24006e+06	1	3	2	0	0	13841	280.2;294.2;376.2;406.2;464.2;498.3;624.3;842.4;843.4;1029.5
19345	41.46	1339.7	1339.7	1	1361.7	2643050	1	3	2	0	0	19382	294.2;432.2;450.2;464.2
20269	42.84	1339.7	1339.7	1	1361.7	714578	1	3	2	0	0	20307	294.2;450.2;464.2
20434	43.08	1339.7	1339.7	1	1361.7	3.52335e+06	1	3	2	0	0	20469	450.2;464.2
20566	43.28	1339.7	1339.7	1	1361.7	494123	1	3	2	0	0	20618	294.2;450.2;464.2
21193	44.21	1339.7	1340.7	1	1361.7	156239	1	3	2	0	0	21250	464.2
21721	44.99	1339.7	1339.7	1	1361.7	145750	1	3	2	0	0	21781	260.1;464.2
21787	45.09	1339.7	1339.7	1	1361.7	198839	1	3	2	0	0	21848	260.1
21919	45.28	1339.7	1339.7	1	1361.7	997124	1	3	2	0	0	21961	260.1;376.2;432.2;450.2;464.2
21952	45.33	1339.7	1339.7	1	1361.7	1.6166e+06	1	3	2	0	0	21998	432.2;450.2;464.2;523.3
22118	45.58	1339.7	1339.7	1	1361.7	1.22143e+06	1	3	2	0	0	22165	450.2;464.2;523.3
22277	45.82	1339.7	1339.7	1	1361.7	217248	1	3	2	0	0	22330	294.2;406.2;450.2;464.2
22803	46.61	1339.7	1339.7	1	1361.7	369952	1	3	2	0	0	22853	260.1;464.2
22836	46.66	1339.7	1339.7	1	1361.7	468132	1	3	2	0	0	22886	464.2
					1374.7 Total	1.8172e+09
13430	32.7	676.9	676.9	2	1374.7	1.20624e+06	0	2	2	0	1	13472	260.1;280.2;294.2;376.2;406.2;416.2;464.2
13463	32.75	1352.7	1352.7	1	1374.7	1692259	0	2	2	0	1	13502	294.2;406.2;416.2;464.2
13585	32.93	676.9	676.9	2	1374.7	9278958	0	2	2	0	1	13611	294.2;376.2;406.2;416.2;464.2
13633	33	1352.7	1352.7	1	1374.7	9340976	0	2	2	0	1	13658	294.2;406.2;416.2;464.2
13738	33.16	676.9	676.9	2	1374.7	15754119	0	2	2	0	1	13756	294.2;376.2;406.2;416.2;464.2
13774	33.22	1352.7	1352.7	1	1374.7	14103171	0	2	2	0	1	13797	294.2;406.2;416.2;464.2;624.3
13862	33.35	676.9	676.9	2	1374.7	29862878	0	2	2	0	1	13894	294.2;376.2;406.2;416.2;464.2
13917	33.43	1352.7	1352.7	1	1374.7	20547274	0	2	2	0	1	13950	294.2;406.2;464.2;624.3
14008	33.57	676.9	676.9	2	1374.7	102922160	0	2	2	0	1	14043	260.1;294.2;406.2;416.2
14068	33.65	1352.7	1352.7	1	1374.7	59375256	0	2	2	0	1	14099	294.2;406.2;624.3
14165	33.8	676.9	676.9	2	1374.7	219033488	0	2	2	0	1	14200	260.1;294.2;406.2;416.2;624.3
14229	33.89	1352.7	1352.7	1	1374.7	98612824	0	2	2	0	1	14265	294.2;406.2;464.2;624.3;1029.5
14331	34.04	676.9	676.9	2	1374.7	135024928	0	2	2	0	1	14367	260.1;294.2;406.2;416.2;464.2;624.3
14397	34.14	1352.7	1352.7	1	1374.7	33620924	0	2	2	0	1	14432	294.2;406.2;464.2;624.3;1029.5
14498	34.29	676.9	676.9	2	1374.7	170539216	0	2	2	0	1	14532	260.1;294.2;406.2;464.2
14565	34.38	1352.7	1352.7	1	1374.7	97275824	0	2	2	0	1	14600	294.2;406.2;464.2
14667	34.53	676.9	676.9	2	1374.7	122503232	0	2	2	0	1	14702	260.1;294.2;376.2;406.2;416.2;464.2
14734	34.63	1352.7	1352.7	1	1374.7	25709434	0	2	2	0	1	14771	294.2;376.2;406.2;464.2;1029.5
14836	34.78	676.9	676.9	2	1374.7	43027216	0	2	2	0	1	14872	260.1;280.2;294.2;320.2;376.2;406.2;416.2;450.2;464.2;498.3;624.3
14904	34.88	1352.7	1352.7	1	1374.7	13733342	0	2	2	0	1	14939	294.2;376.2;406.2;464.2;624.3;1029.5
15006	35.03	676.9	676.9	2	1374.7	62049240	0	2	2	0	1	15041	260.1;294.2;320.2;376.2;406.2;416.2;464.2
15074	35.13	1352.7	1352.7	1	1374.7	30482630	0	2	2	0	1	15109	294.2;376.2;406.2;464.2
15176	35.28	676.9	676.9	2	1374.7	55547160	0	2	2	0	1	15211	260.1;294.2;376.2;406.2;464.2
15244	35.38	1352.7	1352.7	1	1374.7	12359800	0	2	2	0	1	15280	294.2;376.2;406.2;464.2;1029.5
15344	35.53	676.9	676.9	2	1374.7	52770296	0	2	2	0	1	15379	260.1;294.2;376.2;406.2;464.2
15412	35.63	1352.7	1352.7	1	1374.7	21612948	0	2	2	0	1	15447	294.2;406.2;464.2
15508	35.77	676.9	676.9	2	1374.7	89985704	0	2	2	0	1	15541	294.2;406.2;464.2
15574	35.87	1352.7	1352.7	1	1374.7	15314225	0	2	2	0	1	15609	294.2;406.2;464.2
15669	36.01	676.9	676.9	2	1374.7	39515196	0	2	2	0	1	15698	260.1;294.2;376.2;406.2;464.2
15729	36.1	1352.7	1352.7	1	1374.7	12200673	0	2	2	0	1	15761	294.2;406.2;464.2
15828	36.24	676.9	676.9	2	1374.7	36999508	0	2	2	0	1	15862	260.1;294.2;376.2;406.2;464.2;1070.5
15893	36.34	1352.7	1352.7	1	1374.7	6697591	0	2	2	0	1	15930	294.2;376.2;406.2;464.2
15989	36.48	676.9	676.9	2	1374.7	26239742	0	2	2	0	1	16023	260.1;294.2;376.2;406.2;464.2;624.3;1070.5
16051	36.57	1352.7	1352.7	1	1374.7	12062511	0	2	2	0	1	16087	294.2;376.2;406.2;464.2;624.3
16148	36.72	676.9	676.9	2	1374.7	55860268	0	2	2	0	1	16183	260.1;294.2;376.2;406.2;464.2;624.3
16209	36.81	1352.7	1352.7	1	1374.7	14913451	0	2	2	0	1	16244	294.2;406.2;464.2;624.3
16308	36.95	676.9	676.9	2	1374.7	14291099	0	2	2	0	1	16342	260.1;294.2;376.2;406.2;464.2
16374	37.05	1352.7	1352.7	1	1374.7	4.38184e+06	0	2	2	0	1	16414	294.2;376.2;406.2;464.2
16475	37.2	676.9	676.9	2	1374.7	8683926	0	2	2	0	1	16509	260.1;294.2;300.1;376.2;406.2;464.2;1070.5
16534	37.29	1352.7	1352.7	1	1374.7	1.70102e+06	0	2	2	0	1	16579	294.2;376.2;406.2;432.2;464.2
16634	37.43	676.9	676.9	2	1374.7	3552368	0	2	2	0	1	16669	260.1;280.2;294.2;376.2;406.2;416.2;450.2;464.2;1070.5
16701	37.53	1352.7	1352.7	1	1374.7	1.25798e+06	0	2	2	0	1	16741	294.2;376.2;406.2;464.2
16800	37.68	676.9	676.9	2	1374.7	6.03336e+06	0	2	2	0	1	16834	260.1;294.2;376.2;406.2;464.2;1070.5
16866	37.78	1352.7	1352.7	1	1374.7	1.69897e+06	0	2	2	0	1	16910	294.2;376.2;406.2;464.2
17065	38.07	1352.7	1352.7	1	1374.7	608655	0	2	2	0	1	17113	406.2;464.2
17160	38.21	1352.7	1352.7	1	1374.7	414422	0	2	2	0	1	17203	294.2;376.2;406.2;432.2;464.2
17252	38.35	676.9	676.9	2	1374.7	1.42459e+06	0	2	2	0	1	17289	260.1;294.2;300.1;376.2;406.2;416.2;432.2;464.2;624.3;1070.5
17320	38.45	1352.7	1352.7	1	1374.7	413226	0	2	2	0	1	17360	294.2;406.2;432.2;464.2
18652	40.44	676.9	676.9	2	1374.7	590122	0	2	2	0	1	18697	260.1;294.2;376.2;406.2;464.2;931.5
18782	40.63	1352.7	1352.7	1	1374.7	281988	0	2	2	0	1	18840	294.2;406.2;432.2;464.2
18815	40.68	676.9	676.9	2	1374.7	598500	0	2	2	0	1	18862	260.1;294.2;376.2;406.2;464.2
18948	40.88	1352.7	1352.7	1	1374.7	951092	0	2	2	0	1	18993	294.2;376.2;406.2;464.2
18981	40.93	676.9	676.9	2	1374.7	2.05792e+06	0	2	2	0	1	19021	260.1;280.2;294.2;376.2;406.2;464.2
20335	42.93	1352.7	1352.7	1	1374.7	481359	0	2	2	0	1	20381	294.2;376.2;464.2
					1722.9 Total	20807104
16966	37.93	851	851	2	1722.9	20807104	1	3	2	1	0	17000	294.2;376.2
					1752.9 Total	2.95631e+07
16701	37.53	866	866	2	1752.9	1.47537e+06	1	3	2	0	1	16740	294.2;406.2
16800	37.68	1730.9	1730.9	1	1752.9	187240	1	3	2	0	1	16862	294.2;406.2
16866	37.78	866	866	2	1752.9	20056158	1	3	2	0	1	16901	294.2;406.2
17219	38.3	866	866	2	1752.9	1.07748e+06	1	3	2	0	1	17268	294.2;376.2;406.2;825.4;865.4
17375	38.53	866	866	2	1752.9	1.7464e+06	1	3	2	0	1	17413	260.1;376.2;406.2;825.4;866.4
17540	38.78	866	866	2	1752.9	955865	1	3	2	0	1	17581	294.2;376.2;406.2;464.2;825.4
17705	39.02	866	866	2	1752.9	1.33184e+06	1	3	2	0	1	17741	260.1;294.2;376.2;406.2;464.2;624.3;825.4
18163	39.71	866	866.5	2	1752.9	304552	1	3	2	0	1	18215	294.2;376.2;406.2;432.2;450.2;624.3;651.3
18328	39.96	866	866.5	2	1752.9	617456	1	3	2	0	1	18369	260.1;294.2;376.2;406.2;464.2;624.3;866.5
18520	40.24	866	866	2	1752.9	859315	1	3	2	0	1	18557	260.1;294.2;300.1;376.2;406.2;450.2;464.2;498.3;624.3;825.4
18685	40.49	866	866.5	2	1752.9	308548	1	3	2	0	1	18736	260.1;280.2;294.2;376.2;406.2;464.2;498.3;624.3;651.3;1233.6
18848	40.73	866	866.5	2	1752.9	642842	1	3	2	0	1	18887	260.1;294.2;376.2;406.2;432.2;450.2;498.3;624.3;1233.6
